# Supplementary material for: Evolutionary Divergence of Marinobacter Strains in Cryopeg Brines as Revealed by Pangenomics
Source: Front Microbiol. 2022 Jun 6;13:879116. doi: 10.3389/fmicb.2022.879116 (PMC9207381; doi:10.3389/fmicb.2022.879116)
Supplement: Supplementary file 3 [file Table_2.XLSX]

## Sheet: genome_stats
Table 2. Genome statistics
Clade	Genome	Total length (bp)	GC content	Number of genes	Average gene length (bp)	Number of genes per kb	Singleton gene clusters	Number of gene clusters
I	bohaiensis	4755891	0.630563	4291	993.949	0.902249	613	4180
I	changyiensis	4346454	0.562362	3977	978.594	0.914999	443	3834
I	daqiaonensis	3935899	0.601814	3554	995.207	0.90297	348	3467
I	fonticola	4543926	0.579813	4005	996.592	0.881396	247	3882
I	mobilis	3971609	0.584104	3614	1000.29	0.909959	232	3361
I	nanhaiticus	5358909	0.585349	4834	975.807	0.902049	540	4620
I	profundi	4034607	0.60322	3632	1014.47	0.900212	200	3488
I	salicampi	4345659	0.573795	3991	977.635	0.918388	586	3875
I	segnicrescens	4218891	0.592181	3934	964.74	0.932473	389	3663
I	zhejiangensis	4029256	0.577188	3668	1000.48	0.910342	328	3591
II	algicola	4413003	0.569829	4106	985.463	0.930432	247	3922
II	confluentis	3743532	0.572212	3432	1004.45	0.916781	228	3342
II	halotolerans	3784848	0.57526	3471	1011.93	0.917078	203	3405
II	lipolyticus	4020008	0.567618	3641	1014.08	0.90572	234	3538
II	salarius	4630160	0.569881	4272	991.803	0.922646	341	4132
II	vulgaris	3795762	0.576781	3514	987.56	0.925769	152	3394
III	M1C	4746031	0.543248	4395	959.682	0.926037	0	4051
III	M2C	4745310	0.543263	4396	959.5	0.926388	0	4052
III	M3C	5022247	0.54253	4687	950.192	0.933248	259	4304
III	M4C	4747818	0.543253	4395	960.047	0.925688	0	4051
III	CB1	3588131	0.544485	3573	881.561	0.995783	83	3145
III	CBIA	4242133	0.542466	4227	876.43	0.996433	189	3710
III	CBIW17	3085923	0.542579	3231	823.747	1.04701	97	2725
III	CBIW18	4143481	0.544121	4326	830.03	1.04405	143	3603
III	gelidimuriae	3633797	0.546971	3684	870.825	1.01382	529	3345
III	psychrophilus	3998597	0.538449	3597	987.193	0.899566	294	3450
IV	antarcticus	3740786	0.548642	3440	992.73	0.919593	142	3346
IV	aromaticivorans	4110204	0.558816	3778	991.203	0.919176	305	3634
IV	maritimus	4357025	0.54494	3974	996.762	0.91209	200	3819
IV	piscensis	3336972	0.550495	3022	1018.64	0.905611	161	2935
IV	salexigens	3820421	0.537063	3460	1007.04	0.905659	175	3379
V	adhaerens	4651725	0.568599	4353	974.382	0.935782	375	4174
V	flavimaris	4462136	0.571097	4120	987.807	0.923325	147	3962
V	gudaonensis	3839018	0.598926	3459	1020.97	0.901012	136	3397
V	guineae	4458884	0.570484	4153	979.911	0.931399	179	4003
V	manganoxydans	4549590	0.572889	4219	986.414	0.927336	216	3972
V	salsuginis	4150758	0.5735	3782	1009.56	0.911159	58	3701
V	subterrani	4453613	0.588955	4193	965.32	0.941483	298	3882
VI	nitratireducens	3890033	0.566629	3512	1023.11	0.90282	174	3432
VI	salinus	4121005	0.559077	3780	996.621	0.917252	199	3684
VI	similis	3975896	0.576015	4590	777.318	1.15446	369	3657
VII	daepoensis	3830061	0.567601	3515	1000.89	0.91774	221	3439
VII	excellens	3998985	0.562577	3665	995.122	0.916483	220	3493
VII	fuscus	4125126	0.571659	3868	960.788	0.937668	431	3595
VII	halophilus	3917476	0.569135	3564	1001.42	0.909769	135	3444
VII	hydrocarbonoclasticus	3989480	0.574253	3655	1001.55	0.916159	138	3572
VII	litoralis	3452504	0.543597	3148	1009.23	0.911802	125	3068
VII	persicus	3158780	0.583684	2945	985.724	0.932322	213	2857
VII	shengliensis	4171270	0.574941	3780	1007.7	0.906199	172	3665
VII	vinifirmus	3836576	0.579855	3579	978.089	0.932863	287	3388
VIII	lutaoensis	3827309	0.632283	3507	1007.37	0.91631	357	3426
VIII	pelagius	3800146	0.593815	3515	990.589	0.924964	184	3427
VIII	santoriniensis	4033468	0.583295	3729	994.332	0.924515	230	3597
