# Supplementary material for: Evolutionary Divergence of Marinobacter Strains in Cryopeg Brines as Revealed by Pangenomics
Source: Front Microbiol. 2022 Jun 6;13:879116. doi: 10.3389/fmicb.2022.879116 (PMC9207381; doi:10.3389/fmicb.2022.879116)
Supplement: Supplementary file 4 [file Data_Sheet_1.XLSX]

## Sheet: Table S1
Table S1. Pairwise ANI of shared genes between pangenome members
key	M1C	M2C	M3C	M4C	CB1	CBIA	CBIW17	CBIW18	adhaerens	algicola	antarcticus	aromaticivorans	bohaiensis	changyiensis	confluentis	daepoensis	daqiaonensis	excellens	flavimaris	fonticola	fuscus	gelidimuriae	gudaonensis	guineae	halophilus	halotolerans	hydrocarbonoclasticus	lipolyticus	litoralis	lutaoensis	manganoxydans	maritimus	mobilis	nanhaiticus	nitratireducens	pelagius	persicus	piscensis	profundi	psychrophilus	salarius	salexigens	salicampi	salinus	salsuginis	santoriniensis	segnicrescens	shengliensis	similis
M1C	1	0.999936	0.986148	0.999919	0.992926	0.99202	0.994862	0.994939	0.74682	0.744373	0.762442	0.753497	0.736109	0.739548	0.743488	0.740439	0.736681	0.746258	0.747083	0.732574	0.748167	0.929758	0.748827	0.749704	0.747232	0.741946	0.747517	0.746229	0.743402	0.740805	0.74772	0.757026	0.737287	0.731984	0.740915	0.747497	0.749421	0.743943	0.747876	0.906244	0.745239	0.747157	0.734353	0.745782	0.746103	0.740784	0.735784	0.747749	0.748984
M2C	0.999949	1	0.985696	0.999896	0.992286	0.991607	0.994912	0.995037	0.745924	0.743628	0.762861	0.754515	0.735921	0.737459	0.745077	0.740628	0.735957	0.746572	0.746144	0.731325	0.748517	0.93076	0.74897	0.749149	0.747961	0.742122	0.747437	0.746161	0.741965	0.740977	0.747303	0.758598	0.73615	0.730452	0.74133	0.748238	0.749501	0.74473	0.747552	0.906257	0.744366	0.748872	0.732878	0.745915	0.746059	0.741496	0.734011	0.748078	0.747565
M3C	0.98584	0.985786	1	0.985758	0.987199	0.987128	0.989125	0.990058	0.746819	0.744711	0.760964	0.754044	0.736162	0.738906	0.744216	0.741148	0.736301	0.745999	0.747013	0.731429	0.747943	0.931712	0.749384	0.749131	0.747388	0.742717	0.747431	0.746021	0.743411	0.741712	0.747988	0.758885	0.737673	0.731521	0.741678	0.747536	0.75036	0.74453	0.74787	0.907391	0.745457	0.748313	0.733487	0.745417	0.746536	0.74112	0.734899	0.748279	0.749289
M4C	0.999904	0.999878	0.985495	1	0.992536	0.991423	0.995213	0.99479	0.745817	0.743088	0.762668	0.754102	0.734821	0.737447	0.744161	0.739828	0.735983	0.745497	0.745941	0.730082	0.747871	0.93001	0.748402	0.748394	0.74754	0.741544	0.746801	0.745239	0.742337	0.740805	0.747087	0.75838	0.735823	0.730124	0.740584	0.748178	0.749407	0.744494	0.74721	0.9058	0.744154	0.74843	0.733163	0.745546	0.745571	0.740665	0.734454	0.747337	0.747355
CB1	0.993998	0.994044	0.988393	0.994024	1	0.997659	0.995012	0.995947	0.746778	0.744797	0.761979	0.754628	0.735982	0.740666	0.743323	0.740232	0.738223	0.746571	0.74716	0.731279	0.748122	0.930797	0.749104	0.749315	0.747395	0.74136	0.747096	0.746623	0.74271	0.741251	0.748051	0.759243	0.737074	0.73145	0.740611	0.748521	0.749371	0.744645	0.747606	0.906636	0.745473	0.749093	0.734734	0.747195	0.746877	0.740941	0.736921	0.748211	0.749176
CBIA	0.992293	0.99232	0.987591	0.992273	0.997361	1	0.994093	0.995664	0.746735	0.745216	0.762763	0.753301	0.736687	0.739596	0.745242	0.740464	0.737234	0.746	0.74732	0.731353	0.748081	0.931	0.748792	0.74992	0.747565	0.742694	0.74753	0.746586	0.743477	0.741616	0.747353	0.758797	0.737148	0.731293	0.740963	0.748248	0.748729	0.743189	0.746989	0.905988	0.746409	0.748373	0.733428	0.747209	0.746538	0.741587	0.735763	0.748064	0.748883
CBIW17	0.996035	0.995997	0.990284	0.995983	0.995786	0.994782	1	0.99636	0.747643	0.745229	0.759426	0.752016	0.736372	0.734975	0.74452	0.740037	0.735334	0.746402	0.747453	0.731857	0.747421	0.934516	0.749829	0.749626	0.74662	0.742178	0.747598	0.746047	0.743152	0.742166	0.748417	0.755704	0.736435	0.7318	0.741285	0.748783	0.749556	0.74259	0.747927	0.909318	0.745264	0.747442	0.732055	0.746602	0.746735	0.741352	0.734715	0.748961	0.748615
CBIW18	0.995093	0.99507	0.989587	0.995059	0.994947	0.994926	0.994211	1	0.748631	0.744693	0.764247	0.754917	0.736043	0.740815	0.744672	0.740226	0.736786	0.746314	0.748002	0.733069	0.747473	0.931619	0.749118	0.75024	0.74804	0.742736	0.746888	0.745931	0.743028	0.741179	0.748117	0.759911	0.737967	0.731818	0.74148	0.747785	0.747951	0.744761	0.747263	0.906558	0.746405	0.74988	0.73364	0.74714	0.747013	0.742497	0.735511	0.748976	0.748622
adhaerens	0.746873	0.746873	0.746606	0.746873	0.74866	0.747153	0.748241	0.748991	1	0.770057	0.765691	0.766904	0.75052	0.748901	0.76178	0.759158	0.755976	0.764079	0.962668	0.743164	0.766115	0.751205	0.804126	0.817352	0.765244	0.761307	0.772487	0.77163	0.754401	0.766755	0.947418	0.763556	0.750684	0.750839	0.768103	0.78614	0.770348	0.755328	0.770746	0.744863	0.770271	0.756224	0.743585	0.779869	0.864797	0.769025	0.754706	0.771072	0.78162
algicola	0.74375	0.74375	0.744004	0.74375	0.744902	0.744179	0.744339	0.74541	0.769393	1	0.75382	0.754796	0.747149	0.750232	0.769373	0.751496	0.753439	0.754652	0.768499	0.74388	0.756062	0.749065	0.767496	0.768972	0.756003	0.76978	0.759585	0.770262	0.746962	0.757447	0.76926	0.752628	0.749428	0.746259	0.755115	0.769822	0.763052	0.746397	0.766397	0.741954	0.92729	0.747304	0.744829	0.761557	0.768401	0.758031	0.753532	0.760417	0.76714
antarcticus	0.762058	0.762062	0.759555	0.762053	0.761563	0.761168	0.757892	0.764459	0.766014	0.753709	1	0.815048	0.737604	0.74261	0.749022	0.748393	0.743215	0.752994	0.766612	0.73533	0.75238	0.763373	0.765097	0.77102	0.754861	0.748349	0.755382	0.75832	0.747007	0.749041	0.766728	0.843091	0.740899	0.734324	0.753275	0.765117	0.754351	0.785334	0.755875	0.756254	0.754859	0.805268	0.736992	0.766846	0.766515	0.753082	0.741744	0.7563	0.763008
aromaticivorans	0.753108	0.753106	0.753264	0.753103	0.754429	0.752742	0.751252	0.755339	0.767068	0.754469	0.815151	1	0.740217	0.742085	0.751605	0.750952	0.744588	0.753318	0.767167	0.735173	0.755038	0.756125	0.766475	0.767584	0.755798	0.750556	0.7586	0.758771	0.74751	0.75156	0.768304	0.811471	0.744134	0.734798	0.753148	0.766793	0.761721	0.78627	0.759941	0.748754	0.754743	0.803589	0.738146	0.760324	0.767588	0.75391	0.745913	0.759959	0.761765
bohaiensis	0.735277	0.735277	0.735327	0.735276	0.735945	0.735583	0.735286	0.735804	0.75029	0.746997	0.736667	0.739649	1	0.742932	0.748894	0.740562	0.753327	0.74336	0.750341	0.772334	0.74615	0.740879	0.756968	0.748659	0.746334	0.748365	0.74984	0.74943	0.737824	0.758326	0.750987	0.734993	0.747449	0.776911	0.744157	0.761435	0.757135	0.7337	0.757171	0.733593	0.747653	0.73301	0.744371	0.743168	0.750934	0.749928	0.752321	0.750361	0.752159
changyiensis	0.738528	0.738528	0.737961	0.738528	0.739425	0.739166	0.735456	0.739346	0.748002	0.750583	0.742024	0.74281	0.743553	1	0.746837	0.737827	0.746146	0.74203	0.749815	0.738666	0.742844	0.742532	0.748506	0.755004	0.746637	0.745907	0.745893	0.74741	0.735388	0.742585	0.749313	0.739844	0.742504	0.738396	0.739801	0.751163	0.74562	0.734718	0.753285	0.736957	0.750576	0.735089	0.753237	0.745729	0.74795	0.743837	0.742902	0.745151	0.747769
confluentis	0.742816	0.742816	0.743056	0.742811	0.743421	0.743079	0.743311	0.743364	0.760948	0.769192	0.749281	0.751614	0.75007	0.746598	1	0.748844	0.750227	0.753952	0.760999	0.741472	0.752832	0.747126	0.762249	0.76131	0.755541	0.796414	0.757711	0.759563	0.745078	0.753698	0.761078	0.746867	0.74659	0.742624	0.75101	0.76361	0.7625	0.744373	0.759755	0.741929	0.770564	0.743633	0.743276	0.754166	0.759772	0.751723	0.751112	0.757235	0.759446
daepoensis	0.740985	0.740986	0.740745	0.740986	0.741148	0.741201	0.740569	0.741323	0.759556	0.751312	0.749438	0.751185	0.741108	0.737157	0.749403	1	0.744695	0.7701	0.760277	0.736234	0.780246	0.744609	0.763522	0.759898	0.771318	0.748666	0.805577	0.756698	0.761422	0.755855	0.760376	0.747195	0.743982	0.736533	0.757161	0.768274	0.768833	0.745464	0.757024	0.738028	0.751608	0.745467	0.734417	0.754802	0.760899	0.756772	0.746295	0.778981	0.758195
daqiaonensis	0.7343	0.7343	0.73412	0.734241	0.735166	0.73465	0.732832	0.734747	0.753025	0.751958	0.74039	0.74328	0.751421	0.744635	0.749936	0.743974	1	0.745338	0.753159	0.742793	0.748219	0.738628	0.760127	0.755059	0.748223	0.751339	0.752692	0.753308	0.736955	0.757024	0.754465	0.738342	0.747144	0.745168	0.74641	0.762801	0.755742	0.737331	0.758045	0.732439	0.752482	0.734915	0.745891	0.746309	0.754452	0.751649	0.780295	0.751966	0.752466
excellens	0.745978	0.745978	0.745943	0.745977	0.746095	0.746146	0.746847	0.747132	0.763352	0.754968	0.752539	0.754207	0.744038	0.742887	0.754339	0.76969	0.748125	1	0.763606	0.73923	0.77186	0.750392	0.76551	0.766164	0.832165	0.75186	0.782921	0.759083	0.767911	0.757259	0.763785	0.751085	0.746534	0.73978	0.756153	0.770783	0.773326	0.74802	0.76054	0.745299	0.755802	0.749884	0.738304	0.757386	0.764345	0.758094	0.750054	0.807982	0.761623
flavimaris	0.747077	0.747077	0.746859	0.747075	0.747882	0.747097	0.747985	0.747532	0.962294	0.768694	0.766231	0.767158	0.749884	0.750983	0.760279	0.759856	0.755408	0.764228	1	0.744414	0.763949	0.752223	0.803663	0.820273	0.765603	0.763322	0.774336	0.772639	0.753574	0.766118	0.961083	0.76252	0.75088	0.747437	0.768241	0.787502	0.772332	0.75625	0.777222	0.744947	0.768177	0.756082	0.74601	0.779671	0.866054	0.76877	0.763221	0.771627	0.779685
fonticola	0.731068	0.731068	0.731648	0.731067	0.731966	0.731291	0.732304	0.731475	0.743004	0.744442	0.734399	0.735302	0.77292	0.738357	0.742483	0.734409	0.74436	0.737442	0.744228	1	0.739941	0.733463	0.745503	0.741785	0.739057	0.742278	0.742568	0.743301	0.733443	0.745038	0.744218	0.732543	0.739924	0.794009	0.738841	0.747953	0.747178	0.73059	0.746505	0.729273	0.744794	0.730342	0.739224	0.739326	0.743292	0.742693	0.742246	0.742238	0.744647
fuscus	0.750038	0.750032	0.750298	0.750037	0.749522	0.750034	0.750582	0.749824	0.767932	0.759088	0.754104	0.756985	0.749783	0.744435	0.755638	0.780998	0.75209	0.773381	0.767126	0.743175	1	0.75327	0.769171	0.765512	0.774485	0.755442	0.793023	0.760452	0.76709	0.764098	0.77086	0.75487	0.751663	0.749315	0.759229	0.773774	0.778323	0.750926	0.770605	0.747393	0.760228	0.751474	0.741566	0.758338	0.768889	0.764004	0.757379	0.782583	0.768653
gelidimuriae	0.930171	0.930172	0.931492	0.930159	0.930936	0.931109	0.93363	0.931886	0.750232	0.74775	0.762893	0.755756	0.740774	0.741278	0.746681	0.744405	0.739659	0.75024	0.750754	0.733963	0.751084	1	0.752765	0.752526	0.75193	0.745846	0.75034	0.750239	0.745814	0.744597	0.751021	0.758689	0.741025	0.734183	0.744039	0.75304	0.751411	0.746947	0.751042	0.923678	0.747592	0.750454	0.735318	0.747829	0.750477	0.745145	0.74119	0.752007	0.753138
gudaonensis	0.748115	0.748114	0.747898	0.748115	0.748852	0.74826	0.748767	0.748597	0.803918	0.766896	0.763508	0.766094	0.756624	0.748206	0.762302	0.762603	0.76015	0.764444	0.804048	0.745107	0.766329	0.753457	1	0.799075	0.767977	0.763558	0.773476	0.772498	0.753721	0.775192	0.804871	0.759442	0.75341	0.748248	0.769086	0.790078	0.774485	0.756076	0.773933	0.745522	0.767391	0.755393	0.746738	0.77494	0.805794	0.772393	0.758467	0.773057	0.779542
guineae	0.747158	0.747158	0.746665	0.747151	0.7476	0.746754	0.747223	0.74731	0.81641	0.767158	0.768997	0.766661	0.747518	0.753872	0.760588	0.757893	0.754587	0.764878	0.820224	0.741275	0.761489	0.751398	0.798803	1	0.770134	0.761449	0.769373	0.773832	0.751902	0.765423	0.818753	0.763001	0.749702	0.74177	0.767476	0.78849	0.768529	0.75646	0.769424	0.745026	0.766559	0.756838	0.745184	0.784006	0.819896	0.769525	0.754225	0.771478	0.778158
halophilus	0.748711	0.748712	0.748899	0.748714	0.749324	0.74836	0.749023	0.748467	0.765585	0.7572	0.75545	0.756545	0.747184	0.748572	0.756913	0.771594	0.752088	0.832606	0.766463	0.741368	0.773226	0.753182	0.769239	0.772016	1	0.754785	0.785536	0.763059	0.770502	0.760052	0.767301	0.753236	0.747396	0.74189	0.758184	0.774352	0.77729	0.749586	0.764423	0.746586	0.757714	0.750444	0.743061	0.759526	0.766078	0.760893	0.752164	0.806247	0.764539
halotolerans	0.739625	0.739628	0.740001	0.739627	0.739807	0.739449	0.738555	0.738644	0.761081	0.768675	0.747521	0.749242	0.747871	0.745346	0.796847	0.746806	0.750655	0.751436	0.761825	0.740765	0.751376	0.745808	0.762515	0.761825	0.754086	1	0.756054	0.759296	0.742824	0.752486	0.761967	0.746509	0.745608	0.741714	0.750099	0.76323	0.759236	0.743393	0.759854	0.73929	0.769637	0.74206	0.744239	0.753116	0.761405	0.752902	0.750123	0.756348	0.757329
hydrocarbonoclasticus	0.747232	0.747232	0.747113	0.747229	0.747543	0.74692	0.747022	0.747277	0.772922	0.760588	0.756194	0.759873	0.749816	0.74572	0.757544	0.805065	0.755059	0.782594	0.775355	0.742599	0.79132	0.752398	0.774848	0.770846	0.78441	0.757607	1	0.764804	0.768861	0.765921	0.774894	0.754316	0.752134	0.746134	0.763024	0.781915	0.783369	0.753078	0.772432	0.744505	0.760434	0.751402	0.741637	0.76251	0.773479	0.765574	0.756405	0.794879	0.768061
lipolyticus	0.744881	0.744881	0.744735	0.744876	0.746047	0.744265	0.743829	0.745064	0.770467	0.768625	0.757873	0.756938	0.748653	0.746046	0.757784	0.755223	0.75258	0.75892	0.770803	0.741868	0.758665	0.750333	0.77142	0.773848	0.760327	0.757776	0.763363	1	0.749722	0.759231	0.770975	0.752627	0.750238	0.743749	0.75881	0.77344	0.764043	0.749473	0.765779	0.742094	0.769716	0.749444	0.741989	0.765017	0.771478	0.760878	0.752587	0.763751	0.767823
litoralis	0.741971	0.741971	0.742112	0.74197	0.742305	0.742211	0.742263	0.742419	0.753497	0.747193	0.746936	0.748172	0.739129	0.734296	0.743768	0.759507	0.736964	0.766741	0.752859	0.732735	0.763628	0.745994	0.754247	0.753069	0.768215	0.74338	0.767716	0.751047	1	0.747122	0.753607	0.746963	0.740997	0.734072	0.749676	0.758687	0.76326	0.74348	0.750894	0.740728	0.747427	0.74718	0.731475	0.749151	0.753624	0.74875	0.740505	0.770106	0.752659
lutaoensis	0.740551	0.74055	0.740492	0.740544	0.741217	0.740808	0.741798	0.741196	0.764954	0.756474	0.748328	0.751802	0.759752	0.742297	0.754064	0.756313	0.757209	0.757018	0.765496	0.745015	0.762338	0.744978	0.776094	0.766092	0.759134	0.754087	0.766434	0.760529	0.74727	1	0.76609	0.745549	0.752785	0.74767	0.759872	0.791611	0.77138	0.744305	0.770416	0.738398	0.756241	0.741165	0.742975	0.756601	0.767122	0.772074	0.756732	0.764795	0.766145
manganoxydans	0.746843	0.746838	0.746179	0.746828	0.746791	0.746337	0.746635	0.747559	0.945928	0.768734	0.765925	0.767347	0.75002	0.749101	0.760309	0.759753	0.755661	0.763794	0.959561	0.742354	0.76759	0.751628	0.80398	0.818709	0.76636	0.762136	0.772911	0.77172	0.753325	0.76575	1	0.762441	0.749762	0.745968	0.768773	0.787451	0.772166	0.757331	0.77721	0.743875	0.76804	0.75576	0.743778	0.779429	0.866605	0.769715	0.762272	0.771527	0.779801
maritimus	0.756183	0.756182	0.75654	0.75618	0.758294	0.756176	0.753583	0.758603	0.76263	0.752073	0.842458	0.810723	0.734929	0.73804	0.747004	0.7463	0.738894	0.750682	0.761318	0.731522	0.75294	0.757858	0.759511	0.762369	0.751734	0.747436	0.752163	0.7541	0.746107	0.743773	0.76112	1	0.738824	0.735504	0.750136	0.758848	0.751858	0.780412	0.755047	0.752584	0.752787	0.803057	0.733774	0.757331	0.76179	0.748193	0.74015	0.75256	0.760291
mobilis	0.735276	0.735276	0.734941	0.735273	0.736136	0.735318	0.735947	0.736944	0.750001	0.74849	0.739887	0.742495	0.747125	0.74186	0.746435	0.742807	0.746742	0.745396	0.750504	0.739369	0.748445	0.738987	0.753583	0.749774	0.746155	0.745515	0.750436	0.750353	0.741341	0.751238	0.751367	0.739288	1	0.742037	0.747299	0.755997	0.7528	0.737306	0.757205	0.732876	0.749085	0.735934	0.739443	0.745404	0.751015	0.748321	0.746967	0.750025	0.751153
nanhaiticus	0.730638	0.730638	0.731824	0.730637	0.731628	0.731311	0.731705	0.731166	0.751489	0.745795	0.734508	0.734469	0.777129	0.739469	0.742339	0.736319	0.746358	0.738769	0.746934	0.79286	0.746969	0.733875	0.748532	0.743113	0.740017	0.74233	0.745074	0.743331	0.733269	0.747017	0.746208	0.734409	0.741683	1	0.740741	0.752143	0.750484	0.73001	0.751902	0.727328	0.746802	0.730425	0.739336	0.741153	0.74754	0.744184	0.74477	0.742928	0.749175
nitratireducens	0.740273	0.740273	0.740511	0.740268	0.740911	0.739597	0.739018	0.740305	0.767181	0.755529	0.75303	0.753488	0.745421	0.740154	0.750374	0.756522	0.748131	0.755284	0.768123	0.738324	0.756242	0.745199	0.769754	0.767171	0.75633	0.750022	0.761374	0.759529	0.749874	0.759798	0.768544	0.750348	0.74705	0.742507	1	0.774665	0.758986	0.747388	0.76057	0.738579	0.755686	0.746211	0.738941	0.765958	0.768266	0.763263	0.748737	0.759895	0.768196
pelagius	0.74822	0.748222	0.74772	0.748223	0.748715	0.747846	0.747847	0.748245	0.786617	0.76956	0.764644	0.766432	0.761108	0.749748	0.763585	0.767615	0.76223	0.770322	0.787309	0.748162	0.772735	0.752558	0.790236	0.789393	0.773609	0.763487	0.781345	0.774358	0.75876	0.790547	0.787837	0.760285	0.755934	0.752877	0.774862	1	0.781153	0.757222	0.781894	0.745287	0.770582	0.754978	0.74917	0.776775	0.788076	0.790691	0.762207	0.78024	0.781419
persicus	0.748785	0.748781	0.74937	0.748776	0.749581	0.748973	0.74912	0.749532	0.770213	0.762786	0.754271	0.761224	0.757918	0.744445	0.762144	0.768439	0.7578	0.773124	0.771888	0.747404	0.776078	0.753082	0.776052	0.770136	0.7761	0.760136	0.783024	0.765029	0.763531	0.772355	0.773452	0.752935	0.752646	0.751188	0.76076	0.781372	1	0.752627	0.769346	0.747135	0.76321	0.75015	0.74445	0.75971	0.769816	0.766931	0.764258	0.782972	0.771211
piscensis	0.744521	0.744546	0.744583	0.74454	0.745198	0.743031	0.742663	0.745266	0.756259	0.746491	0.785778	0.786685	0.735691	0.735185	0.744615	0.745598	0.739707	0.747583	0.756992	0.731473	0.7497	0.74743	0.75755	0.757995	0.74925	0.743799	0.752608	0.751794	0.743033	0.744176	0.75824	0.782081	0.739212	0.73105	0.748286	0.757462	0.751801	1	0.749433	0.740995	0.747293	0.78024	0.732118	0.75265	0.756992	0.746926	0.740119	0.752052	0.754626
profundi	0.747191	0.747189	0.746994	0.74719	0.747143	0.746489	0.746602	0.747557	0.769399	0.765607	0.754365	0.757808	0.756697	0.751906	0.759763	0.756252	0.758876	0.75969	0.776051	0.745032	0.767238	0.750021	0.772493	0.769773	0.762529	0.759568	0.770386	0.765978	0.750541	0.768629	0.775387	0.754166	0.757801	0.749883	0.759344	0.781293	0.768973	0.748754	1	0.743386	0.766324	0.74746	0.748432	0.76114	0.769954	0.764539	0.765008	0.766391	0.768831
psychrophilus	0.905838	0.905834	0.907395	0.905831	0.90732	0.906248	0.908875	0.907047	0.744944	0.743387	0.756702	0.750488	0.734881	0.737124	0.743995	0.738686	0.734801	0.745411	0.745717	0.73008	0.745366	0.923957	0.74725	0.748039	0.746375	0.741432	0.745561	0.744324	0.741748	0.739361	0.745343	0.754243	0.735364	0.730403	0.739631	0.745781	0.748201	0.740863	0.745306	1	0.742762	0.745332	0.732187	0.743792	0.744903	0.739388	0.733744	0.747647	0.747729
salarius	0.744818	0.744818	0.745113	0.744813	0.746272	0.745543	0.745628	0.747571	0.769238	0.927602	0.753886	0.754533	0.749893	0.751659	0.771817	0.751385	0.755184	0.755448	0.767961	0.744847	0.758656	0.748608	0.76818	0.767856	0.756628	0.771112	0.759832	0.771294	0.748372	0.755817	0.768777	0.753336	0.752053	0.747327	0.756208	0.770744	0.765069	0.747981	0.767823	0.742148	1	0.747803	0.746989	0.76222	0.768942	0.758449	0.75379	0.760913	0.767331
salexigens	0.747499	0.7475	0.748036	0.747497	0.748794	0.74726	0.747216	0.749919	0.756056	0.74726	0.805571	0.804031	0.733908	0.736185	0.74431	0.745582	0.735029	0.749149	0.756383	0.730325	0.748865	0.750184	0.756411	0.7575	0.749363	0.742716	0.751755	0.751249	0.746702	0.742363	0.756714	0.803572	0.737132	0.72947	0.74752	0.75528	0.750946	0.780911	0.749306	0.74466	0.747688	1	0.730681	0.752435	0.756535	0.744686	0.739012	0.75194	0.753885
salicampi	0.732168	0.732168	0.731597	0.732165	0.732818	0.732144	0.730462	0.732059	0.74311	0.743674	0.736348	0.737647	0.743657	0.7527	0.742365	0.734535	0.745749	0.737009	0.74457	0.737136	0.738169	0.735386	0.746592	0.745452	0.741665	0.742238	0.740538	0.742631	0.730647	0.742266	0.744138	0.733291	0.740037	0.738791	0.737877	0.749381	0.742556	0.730944	0.748822	0.730922	0.745028	0.731347	1	0.740393	0.74393	0.740376	0.743508	0.741227	0.743712
salinus	0.745691	0.745691	0.744786	0.745685	0.746394	0.745658	0.745732	0.746816	0.779842	0.762171	0.767403	0.760517	0.744233	0.747097	0.754314	0.754325	0.748419	0.758414	0.77996	0.740976	0.757258	0.748501	0.775338	0.785501	0.759253	0.754157	0.762953	0.767178	0.750063	0.758017	0.780568	0.758956	0.747214	0.741624	0.76745	0.776976	0.76002	0.752405	0.763313	0.743511	0.761755	0.752939	0.741953	1	0.778864	0.763859	0.747982	0.763346	0.782087
salsuginis	0.745088	0.745089	0.745052	0.74509	0.746603	0.745131	0.746068	0.746273	0.86474	0.768053	0.765707	0.766681	0.74946	0.747326	0.760108	0.760142	0.755339	0.764152	0.866431	0.742649	0.766205	0.75171	0.805557	0.819695	0.765299	0.761046	0.772518	0.771712	0.754236	0.766862	0.867014	0.7627	0.750364	0.747855	0.76848	0.787929	0.769654	0.755831	0.771606	0.74332	0.767929	0.75585	0.74539	0.778524	1	0.769109	0.754827	0.772008	0.779471
santoriniensis	0.740392	0.740392	0.739827	0.740386	0.740851	0.739998	0.739822	0.740537	0.768501	0.756956	0.751546	0.754029	0.750802	0.742203	0.752781	0.756274	0.752745	0.756416	0.768496	0.741395	0.759706	0.74428	0.771724	0.771031	0.759072	0.753965	0.764897	0.760932	0.748931	0.772164	0.769861	0.74853	0.747905	0.744299	0.764184	0.790664	0.765201	0.746795	0.762859	0.738151	0.757116	0.744331	0.741108	0.762785	0.769133	1	0.753067	0.763544	0.764955
segnicrescens	0.734739	0.734739	0.735335	0.734737	0.735483	0.734188	0.734419	0.735176	0.755234	0.754586	0.74036	0.748116	0.752772	0.743322	0.750389	0.74587	0.780917	0.749261	0.763269	0.74351	0.755022	0.739889	0.759891	0.75609	0.750721	0.751377	0.756674	0.754192	0.741929	0.758673	0.763489	0.741033	0.748934	0.746328	0.748537	0.764798	0.763216	0.741366	0.76689	0.732764	0.753446	0.739476	0.744067	0.748074	0.756763	0.753514	1	0.756326	0.755454
shengliensis	0.750337	0.750281	0.750287	0.750277	0.750971	0.750261	0.750847	0.751023	0.772353	0.762364	0.757628	0.760944	0.753372	0.74728	0.759834	0.779408	0.757133	0.809039	0.773439	0.74603	0.782136	0.754493	0.775517	0.773878	0.806971	0.75958	0.795736	0.766913	0.772817	0.767398	0.774005	0.755548	0.753506	0.746595	0.762804	0.780871	0.784216	0.753279	0.769083	0.748946	0.761635	0.75367	0.743792	0.764486	0.773161	0.766316	0.757631	1	0.767803
similis	0.747895	0.747895	0.748218	0.747888	0.748486	0.748828	0.747383	0.74874	0.781128	0.766406	0.762452	0.762266	0.751287	0.748223	0.758825	0.757833	0.754132	0.760894	0.779385	0.744042	0.766188	0.754146	0.779738	0.778639	0.76313	0.757565	0.767702	0.768273	0.752907	0.765472	0.779817	0.759618	0.752339	0.749693	0.768245	0.781458	0.770988	0.754073	0.770509	0.746949	0.767175	0.753711	0.745804	0.781719	0.779697	0.76546	0.755637	0.766096	1
subterrani	0.749194	0.749194	0.749349	0.749189	0.750246	0.749303	0.75047	0.749623	0.816066	0.769833	0.768636	0.768762	0.753891	0.753637	0.76463	0.761653	0.759386	0.766193	0.818012	0.746512	0.767409	0.754203	0.802654	0.845633	0.771158	0.765795	0.773456	0.774389	0.753695	0.771877	0.818588	0.763551	0.753394	0.748785	0.76982	0.790159	0.774497	0.758572	0.772849	0.747629	0.7698	0.757996	0.74828	0.781356	0.816034	0.774168	0.761164	0.77369	0.781653
vinifirmus	0.754321	0.754321	0.7541	0.754324	0.755145	0.754958	0.755627	0.756305	0.780627	0.770476	0.761816	0.765149	0.760308	0.752657	0.766692	0.787196	0.760094	0.794772	0.781092	0.750729	0.796897	0.758567	0.783023	0.7795	0.796207	0.76359	0.811355	0.772062	0.783279	0.773235	0.784713	0.762799	0.759714	0.757694	0.76791	0.7891	0.796836	0.758377	0.781308	0.751584	0.771378	0.758718	0.748022	0.767746	0.780406	0.770624	0.767426	0.809895	0.779922
vulgaris	0.742107	0.742107	0.742112	0.742099	0.743073	0.742488	0.74162	0.742212	0.767358	0.805701	0.75477	0.755504	0.749452	0.753781	0.77174	0.750514	0.755008	0.757155	0.768554	0.741311	0.756172	0.747903	0.769876	0.775133	0.760772	0.772676	0.761718	0.769649	0.746675	0.75907	0.768861	0.752378	0.748991	0.743484	0.755256	0.771078	0.763035	0.747948	0.766111	0.741669	0.80757	0.746806	0.748515	0.760602	0.768459	0.758645	0.752405	0.761875	0.764019
zhejiangensis	0.735388	0.735407	0.735233	0.735388	0.736491	0.73602	0.736032	0.737397	0.749043	0.747239	0.739439	0.740237	0.747691	0.740968	0.745004	0.743526	0.747611	0.743908	0.749184	0.73979	0.747603	0.739304	0.751697	0.748603	0.74424	0.744182	0.748564	0.747835	0.73944	0.749835	0.749691	0.738478	0.795173	0.742119	0.744846	0.754508	0.750031	0.736496	0.755635	0.73489	0.747938	0.73527	0.740206	0.744398	0.749822	0.746359	0.747729	0.748516	0.749935
[truncated: 4 more columns]

## Sheet: Table S2
Table S2. Pairwise AC between pangenome members
key	M1C	M2C	M3C	M4C	CB1	CBIA	CBIW17	CBIW18	adhaerens	algicola	antarcticus	aromaticivorans	bohaiensis	changyiensis	confluentis	daepoensis	daqiaonensis	excellens	flavimaris	fonticola	fuscus	gelidimuriae	gudaonensis	guineae	halophilus	halotolerans	hydrocarbonoclasticus	lipolyticus	litoralis	lutaoensis	manganoxydans	maritimus	mobilis	nanhaiticus	nitratireducens	pelagius	persicus	piscensis	profundi	psychrophilus	salarius	salexigens	salicampi	salinus	salsuginis	santoriniensis	segnicrescens	shengliensis	similis
M1C	1	0.999687	0.88002	0.99994	0.711405	0.786994	0.592315	0.772939	0.345076	0.31356	0.369038	0.348949	0.235131	0.277411	0.282351	0.305718	0.245739	0.297505	0.343957	0.225302	0.31216	0.468234	0.331028	0.361021	0.322575	0.286978	0.319045	0.300516	0.297744	0.309753	0.349233	0.380932	0.245075	0.231126	0.316083	0.322893	0.271165	0.312869	0.297621	0.605107	0.314944	0.345456	0.25362	0.349968	0.336643	0.326425	0.244624	0.313691	0.330695
M2C	0.999919	1	0.880827	0.999991	0.714155	0.787769	0.593077	0.772587	0.344805	0.314914	0.36916	0.347322	0.235638	0.283145	0.277769	0.301711	0.244368	0.294714	0.34517	0.222592	0.313501	0.467999	0.331618	0.363991	0.323647	0.288241	0.32099	0.303388	0.297706	0.309403	0.346426	0.379873	0.247664	0.23623	0.316521	0.321387	0.267172	0.313106	0.305865	0.605663	0.317174	0.346012	0.257759	0.344488	0.337845	0.324469	0.245489	0.311831	0.335505
M3C	0.837912	0.837808	1	0.83788	0.650823	0.741082	0.545745	0.724875	0.329431	0.3051	0.345347	0.333398	0.225608	0.264262	0.266516	0.286132	0.232658	0.284397	0.3278	0.21569	0.292996	0.454793	0.314348	0.345375	0.304868	0.272321	0.304249	0.29189	0.285531	0.29373	0.329507	0.362353	0.234349	0.225087	0.301182	0.30111	0.258412	0.301452	0.28713	0.579602	0.306737	0.330229	0.24079	0.330473	0.324315	0.303831	0.2282	0.300251	0.312853
M4C	0.999891	0.999959	0.880793	1	0.713579	0.787939	0.591089	0.7733	0.346271	0.314014	0.372982	0.345615	0.238026	0.284662	0.281582	0.301959	0.245428	0.296936	0.345627	0.225494	0.313822	0.470047	0.332534	0.365165	0.320892	0.28761	0.320657	0.304518	0.29492	0.312595	0.348267	0.37836	0.249869	0.235318	0.318461	0.319181	0.269247	0.311601	0.306941	0.603831	0.316853	0.346897	0.258845	0.34592	0.338622	0.326722	0.244372	0.312195	0.334328
CB1	0.935004	0.934978	0.90098	0.935007	1	0.822493	0.660669	0.825392	0.380683	0.351725	0.398471	0.382388	0.252343	0.302611	0.308097	0.325643	0.271334	0.33286	0.374519	0.242457	0.335709	0.514531	0.364347	0.407487	0.356097	0.311396	0.347087	0.337899	0.328821	0.33723	0.376832	0.428215	0.278127	0.252989	0.353794	0.354707	0.299268	0.339777	0.334844	0.64664	0.354248	0.383559	0.276067	0.385265	0.374275	0.351631	0.266775	0.35129	0.364964
CBIA	0.881107	0.881108	0.872823	0.881104	0.700858	1	0.631864	0.798449	0.370892	0.327619	0.383827	0.359832	0.241537	0.293195	0.296109	0.314248	0.258196	0.319885	0.362688	0.231543	0.319518	0.487493	0.346785	0.380032	0.334132	0.301479	0.331928	0.312402	0.313382	0.324434	0.359388	0.398948	0.262079	0.239014	0.326838	0.328924	0.287495	0.320138	0.312632	0.620727	0.332868	0.360797	0.263217	0.364485	0.356306	0.331027	0.248947	0.332419	0.341497
CBIW17	0.901305	0.901302	0.879679	0.901241	0.7714	0.869414	1	0.837242	0.414461	0.364751	0.415024	0.388415	0.262592	0.310934	0.33274	0.351641	0.270457	0.360582	0.392397	0.253733	0.355603	0.534641	0.381347	0.414342	0.366422	0.332668	0.366805	0.354925	0.347154	0.360571	0.397713	0.42324	0.298992	0.26256	0.3628	0.358572	0.323984	0.34622	0.344399	0.644234	0.371985	0.396792	0.279541	0.397692	0.392533	0.36755	0.270115	0.367039	0.380319
CBIW18	0.890023	0.88974	0.880721	0.890028	0.722734	0.825131	0.62947	1	0.353241	0.327251	0.372569	0.361083	0.23672	0.284586	0.28446	0.301135	0.249315	0.304194	0.347988	0.220028	0.312806	0.479414	0.336984	0.374012	0.323639	0.287298	0.322459	0.310083	0.304664	0.311441	0.344939	0.395457	0.25742	0.233201	0.319241	0.32181	0.278861	0.308457	0.307376	0.603062	0.327499	0.354756	0.256322	0.354128	0.349055	0.319376	0.242137	0.319706	0.335703
adhaerens	0.356287	0.356287	0.357895	0.356281	0.294887	0.336361	0.278624	0.317876	1	0.510566	0.501798	0.493126	0.323189	0.368974	0.425508	0.455492	0.321157	0.494835	0.759341	0.290431	0.42238	0.290331	0.624033	0.662195	0.486639	0.4484	0.519856	0.491095	0.41327	0.486037	0.727673	0.523998	0.366344	0.318553	0.53675	0.506615	0.355194	0.387745	0.439628	0.344341	0.518298	0.468992	0.353841	0.600978	0.759706	0.524819	0.309505	0.517483	0.550026
algicola	0.342522	0.342522	0.349769	0.342504	0.288753	0.319949	0.25892	0.309088	0.544681	1	0.439981	0.438392	0.364588	0.409127	0.49143	0.418419	0.331712	0.435785	0.5295	0.331794	0.401162	0.283014	0.517186	0.529234	0.438664	0.508145	0.463378	0.532207	0.396165	0.443875	0.524824	0.477546	0.388741	0.345934	0.476909	0.445578	0.324755	0.359142	0.462794	0.333106	0.853433	0.41631	0.383221	0.505331	0.541562	0.457985	0.326479	0.468204	0.512707
antarcticus	0.469314	0.46931	0.461451	0.469312	0.381509	0.433758	0.340286	0.403685	0.617333	0.512912	1	0.688885	0.333318	0.416884	0.451064	0.496012	0.349973	0.496238	0.608119	0.312413	0.458431	0.37177	0.563975	0.63219	0.51524	0.472191	0.521241	0.506783	0.448994	0.502719	0.610244	0.738488	0.389652	0.330462	0.551658	0.54804	0.385599	0.553483	0.477208	0.440498	0.513916	0.667361	0.387296	0.636795	0.606812	0.554335	0.351584	0.508917	0.563774
aromaticivorans	0.407502	0.407502	0.409849	0.4075	0.336324	0.374803	0.295114	0.3652	0.553523	0.463847	0.627218	1	0.304726	0.37535	0.396329	0.462544	0.321189	0.4585	0.551305	0.287373	0.458157	0.329066	0.521934	0.560788	0.476346	0.417646	0.493203	0.460564	0.434064	0.472695	0.551086	0.67863	0.357381	0.305989	0.50455	0.49386	0.365949	0.551901	0.449254	0.374346	0.472518	0.665675	0.36313	0.53247	0.548866	0.492936	0.328377	0.491494	0.505329
bohaiensis	0.231208	0.231208	0.233403	0.231207	0.190515	0.207994	0.167245	0.198808	0.310689	0.327089	0.255799	0.260774	1	0.299121	0.27787	0.269098	0.26928	0.266283	0.30816	0.48609	0.262785	0.190972	0.315355	0.300988	0.267459	0.292307	0.292971	0.308932	0.245717	0.330434	0.304365	0.270591	0.299644	0.549395	0.297557	0.279049	0.231883	0.229201	0.309868	0.223624	0.332046	0.238451	0.300164	0.282913	0.307518	0.299502	0.268631	0.28226	0.308694
changyiensis	0.303118	0.303118	0.302394	0.303118	0.248509	0.281875	0.216891	0.26938	0.387098	0.402935	0.356727	0.344877	0.325008	1	0.348748	0.3222	0.324971	0.328254	0.404777	0.304429	0.318508	0.249437	0.376289	0.405814	0.347661	0.359707	0.343004	0.375667	0.291872	0.34486	0.396986	0.352687	0.334965	0.32811	0.34254	0.353542	0.27458	0.292541	0.391184	0.288639	0.399687	0.318469	0.445136	0.384856	0.387999	0.349599	0.311054	0.342918	0.368836
confluentis	0.355975	0.355975	0.355044	0.355972	0.293611	0.332463	0.27782	0.317954	0.520608	0.564948	0.447711	0.434093	0.3539	0.410076	1	0.428862	0.351935	0.460256	0.50939	0.318206	0.406081	0.298157	0.515469	0.507791	0.464765	0.703484	0.466365	0.493899	0.401918	0.447219	0.502167	0.456882	0.39425	0.340712	0.46338	0.445968	0.357348	0.36925	0.442511	0.349099	0.572761	0.420615	0.405024	0.48595	0.515104	0.463271	0.339268	0.478752	0.489896
daepoensis	0.373344	0.373344	0.374945	0.373341	0.30604	0.345437	0.280685	0.327413	0.55179	0.476339	0.485445	0.498177	0.336262	0.375108	0.421369	1	0.337516	0.611029	0.541551	0.298833	0.600848	0.313727	0.534656	0.547633	0.614386	0.436445	0.74594	0.493933	0.563206	0.524451	0.543988	0.511123	0.413907	0.320179	0.544978	0.516737	0.439273	0.433643	0.477968	0.365362	0.481744	0.491258	0.373974	0.523013	0.552943	0.5188	0.34012	0.6279	0.506568
daqiaonensis	0.291321	0.291321	0.292247	0.29154	0.247087	0.271596	0.214808	0.258712	0.376209	0.362053	0.330751	0.33244	0.325752	0.361828	0.328759	0.324303	1	0.329746	0.392168	0.293953	0.328195	0.250749	0.376561	0.386537	0.343506	0.341908	0.352016	0.356176	0.295683	0.356827	0.383985	0.336906	0.322213	0.313543	0.344241	0.35305	0.313091	0.300151	0.373412	0.288736	0.365401	0.310331	0.3609	0.369914	0.378083	0.363047	0.581786	0.357191	0.357047
excellens	0.351997	0.351997	0.357625	0.351994	0.298955	0.334172	0.277522	0.314822	0.58269	0.475832	0.469391	0.482229	0.323066	0.364165	0.436706	0.584558	0.329132	1	0.562306	0.285515	0.519517	0.301261	0.537914	0.563124	0.7283	0.445144	0.636967	0.497353	0.546609	0.491647	0.559768	0.491052	0.385034	0.305382	0.517337	0.496519	0.430274	0.399848	0.439718	0.350517	0.481323	0.473549	0.361753	0.532606	0.569614	0.50967	0.335088	0.729953	0.504255
flavimaris	0.365237	0.365237	0.366602	0.365237	0.301357	0.336034	0.266989	0.319282	0.790551	0.518162	0.512512	0.506908	0.333166	0.393179	0.434116	0.459931	0.347161	0.494188	1	0.299664	0.440035	0.307565	0.651556	0.701441	0.503343	0.462004	0.548135	0.501409	0.422758	0.494296	0.81991	0.538857	0.36665	0.326215	0.55089	0.528622	0.375825	0.403256	0.477389	0.36112	0.518237	0.486565	0.374814	0.632013	0.788181	0.549477	0.343624	0.531677	0.567934
fonticola	0.236709	0.236709	0.238472	0.23671	0.195872	0.215675	0.173852	0.206159	0.298671	0.323376	0.262328	0.263253	0.514195	0.299863	0.267335	0.261175	0.260718	0.260207	0.295766	1	0.263119	0.202015	0.312104	0.297956	0.266735	0.282456	0.280378	0.297599	0.248291	0.290911	0.29564	0.279084	0.282392	0.679667	0.285982	0.271735	0.224417	0.233124	0.298079	0.225019	0.329446	0.24749	0.312254	0.278044	0.298497	0.286937	0.259423	0.274179	0.308524
fuscus	0.37217	0.372171	0.370781	0.37217	0.304932	0.340224	0.275528	0.320556	0.480121	0.42323	0.420366	0.459415	0.310747	0.345454	0.371958	0.560569	0.319475	0.503749	0.477348	0.289941	1	0.314498	0.468268	0.476935	0.529499	0.3835	0.595886	0.425383	0.483048	0.446459	0.493005	0.458252	0.349062	0.305892	0.465591	0.444477	0.404619	0.386146	0.43497	0.342642	0.427622	0.436121	0.34543	0.458313	0.490127	0.446554	0.324231	0.544695	0.453311
gelidimuriae	0.613965	0.613965	0.627818	0.613962	0.510988	0.567489	0.450138	0.541153	0.373334	0.343463	0.389999	0.370733	0.256595	0.306823	0.306594	0.327568	0.273722	0.32923	0.38083	0.249723	0.351506	1	0.363225	0.389674	0.352492	0.317985	0.354407	0.331462	0.32741	0.343708	0.380849	0.398545	0.278434	0.25022	0.354485	0.365682	0.324644	0.34802	0.348583	0.597736	0.348711	0.370728	0.287762	0.374453	0.3709	0.353529	0.277686	0.343007	0.368828
gudaonensis	0.407768	0.407768	0.409489	0.407768	0.336107	0.376217	0.301759	0.357199	0.753204	0.585355	0.550791	0.558017	0.395387	0.430998	0.502805	0.529654	0.391472	0.55795	0.754738	0.358212	0.497997	0.340598	1	0.736287	0.565917	0.528907	0.593682	0.583778	0.479431	0.551481	0.740671	0.574178	0.431232	0.383673	0.617161	0.584388	0.411802	0.448103	0.511438	0.390396	0.591362	0.521637	0.429631	0.639528	0.762842	0.600983	0.368541	0.605632	0.636623
guineae	0.385272	0.385272	0.383999	0.385269	0.323585	0.355191	0.283105	0.344242	0.686838	0.515862	0.536509	0.51637	0.325027	0.394453	0.428732	0.467928	0.343298	0.501129	0.699097	0.291265	0.439254	0.315844	0.629514	1	0.518441	0.456117	0.521662	0.513858	0.424272	0.496803	0.66778	0.545142	0.362919	0.314612	0.546029	0.561692	0.378721	0.408389	0.469977	0.365914	0.523599	0.494114	0.366936	0.639305	0.691006	0.548055	0.334743	0.534525	0.550989
halophilus	0.390707	0.390707	0.389009	0.390707	0.326797	0.360662	0.293221	0.344478	0.585728	0.495627	0.496662	0.500793	0.333522	0.390213	0.447611	0.603363	0.354774	0.742982	0.577835	0.309473	0.550934	0.326499	0.554849	0.58846	1	0.466519	0.654973	0.515489	0.555203	0.50968	0.572557	0.515257	0.402701	0.316109	0.543403	0.521538	0.449577	0.422411	0.471483	0.37387	0.500931	0.492469	0.395481	0.554006	0.583621	0.528765	0.347615	0.732622	0.531956
halotolerans	0.363831	0.363831	0.364591	0.36383	0.298611	0.337716	0.276087	0.320423	0.542429	0.584285	0.465464	0.455433	0.36671	0.411604	0.69124	0.442954	0.363405	0.458264	0.547876	0.331633	0.414154	0.30349	0.538245	0.537353	0.470452	1	0.480472	0.499528	0.398647	0.464573	0.538628	0.470287	0.398227	0.355382	0.486192	0.463285	0.362333	0.382774	0.450501	0.348495	0.587756	0.433064	0.406118	0.513661	0.541548	0.48689	0.353695	0.483624	0.512337
hydrocarbonoclasticus	0.382662	0.382662	0.385936	0.38266	0.314294	0.354427	0.286497	0.338266	0.605377	0.505907	0.488717	0.506341	0.355102	0.378333	0.438829	0.714358	0.348088	0.634525	0.612308	0.316289	0.611351	0.319783	0.568896	0.583946	0.637471	0.460093	1	0.509127	0.560256	0.535612	0.596147	0.525616	0.414489	0.335176	0.565189	0.519369	0.452999	0.410186	0.490565	0.373163	0.507388	0.487964	0.379374	0.549108	0.607441	0.538442	0.350118	0.685481	0.535933
lipolyticus	0.35629	0.35629	0.361737	0.356287	0.298293	0.326652	0.27128	0.315305	0.563864	0.579518	0.471432	0.47451	0.37005	0.414745	0.468608	0.469428	0.352255	0.487436	0.565135	0.330395	0.425652	0.296098	0.557716	0.572417	0.498409	0.474423	0.506413	1	0.439106	0.474545	0.559911	0.499602	0.435681	0.354143	0.5472	0.5068	0.368464	0.403406	0.505039	0.355547	0.594345	0.456387	0.39938	0.541873	0.565035	0.519122	0.342997	0.514893	0.53597
litoralis	0.405045	0.405045	0.414208	0.405045	0.337445	0.379045	0.308481	0.361141	0.551317	0.493561	0.484329	0.511274	0.342257	0.375325	0.442314	0.631205	0.340935	0.631885	0.543609	0.320917	0.575834	0.343258	0.530807	0.54254	0.632788	0.439838	0.646884	0.504633	1	0.498192	0.53786	0.537473	0.410972	0.323938	0.534281	0.506575	0.446293	0.45445	0.467552	0.394959	0.504828	0.527147	0.371263	0.526025	0.558725	0.512146	0.341978	0.655432	0.527556
lutaoensis	0.385791	0.385791	0.388293	0.385789	0.315666	0.3589	0.293573	0.336261	0.597951	0.510976	0.499846	0.508659	0.416746	0.397673	0.434882	0.522308	0.375007	0.51106	0.582373	0.338433	0.476607	0.327525	0.55357	0.585236	0.517272	0.45743	0.557049	0.499365	0.450322	1	0.568325	0.520144	0.428261	0.372649	0.558976	0.54916	0.4096	0.424657	0.49851	0.378069	0.520349	0.470925	0.383978	0.564515	0.584019	0.588675	0.375252	0.534129	0.543534
manganoxydans	0.360304	0.360305	0.361389	0.360303	0.296264	0.33134	0.268143	0.315109	0.748601	0.509862	0.508261	0.503121	0.323496	0.388388	0.419459	0.458419	0.335128	0.485049	0.808926	0.293969	0.440306	0.301357	0.63119	0.657513	0.494566	0.449389	0.528949	0.494992	0.413016	0.478558	1	0.528353	0.369398	0.321223	0.531536	0.514622	0.370169	0.398328	0.465782	0.346157	0.516617	0.479373	0.365387	0.597773	0.735976	0.53482	0.344533	0.5196	0.55726
maritimus	0.41273	0.41273	0.414231	0.41273	0.346676	0.384619	0.297874	0.366043	0.559797	0.475976	0.637291	0.640975	0.299492	0.359509	0.392713	0.446622	0.307452	0.446377	0.557565	0.283257	0.429402	0.326069	0.507083	0.563936	0.461509	0.406615	0.481353	0.454894	0.428257	0.458379	0.546482	1	0.344735	0.306867	0.492597	0.470877	0.346147	0.514499	0.431058	0.38552	0.482814	0.640184	0.340541	0.53683	0.56029	0.48853	0.311165	0.476537	0.516974
mobilis	0.305572	0.305572	0.310508	0.305569	0.256466	0.28963	0.238626	0.276065	0.441431	0.444365	0.382308	0.386365	0.369724	0.380136	0.383922	0.407592	0.335268	0.399385	0.431205	0.325776	0.368103	0.263698	0.432325	0.426333	0.407959	0.392123	0.430396	0.464399	0.368331	0.42719	0.431789	0.392212	1	0.338353	0.451954	0.406995	0.316669	0.331035	0.478782	0.299693	0.448342	0.366746	0.391068	0.42015	0.435664	0.417821	0.320103	0.428261	0.425988
nanhaiticus	0.208688	0.208688	0.212396	0.208688	0.171204	0.187449	0.150105	0.180911	0.270989	0.279458	0.228894	0.232521	0.485423	0.262	0.239295	0.227412	0.233188	0.228049	0.271084	0.578053	0.233735	0.168368	0.272921	0.263568	0.229336	0.250116	0.250473	0.267804	0.211314	0.264618	0.268345	0.249967	0.245751	1	0.249419	0.240054	0.198126	0.201384	0.266824	0.19645	0.294423	0.216021	0.26841	0.24953	0.269404	0.252831	0.230402	0.244809	0.269939
nitratireducens	0.389867	0.389867	0.392214	0.389864	0.325742	0.357934	0.292284	0.342245	0.639653	0.529449	0.532839	0.530034	0.36481	0.382931	0.446711	0.533353	0.348537	0.525404	0.633347	0.326783	0.487857	0.327185	0.609555	0.62836	0.546421	0.477383	0.588018	0.562801	0.473968	0.549474	0.620804	0.555165	0.44903	0.341391	1	0.568228	0.408702	0.435778	0.511531	0.374856	0.536594	0.509502	0.388913	0.637738	0.63942	0.601873	0.337741	0.569684	0.601463
pelagius	0.399991	0.399991	0.396041	0.399991	0.333254	0.364901	0.2956	0.349393	0.617869	0.504615	0.535508	0.529161	0.349521	0.408242	0.442424	0.516218	0.372978	0.522864	0.618575	0.319383	0.481822	0.346841	0.589965	0.656848	0.538062	0.465005	0.546086	0.531028	0.4542	0.551201	0.610164	0.529419	0.407256	0.33562	0.575073	1	0.415121	0.442604	0.557135	0.373492	0.509829	0.497404	0.402568	0.613505	0.613756	0.618972	0.377922	0.551527	0.557395
persicus	0.402787	0.402788	0.415458	0.402785	0.336615	0.379374	0.311986	0.362872	0.523452	0.448892	0.461727	0.47965	0.345836	0.385939	0.425884	0.536358	0.389824	0.546677	0.530038	0.314418	0.523342	0.364471	0.502761	0.53523	0.558482	0.43575	0.578309	0.476315	0.493962	0.4928	0.531692	0.47656	0.386865	0.327462	0.504799	0.506106	1	0.432445	0.45446	0.38866	0.454723	0.460372	0.369071	0.512811	0.524887	0.494251	0.408298	0.585865	0.482891
piscensis	0.449819	0.449844	0.451944	0.449841	0.366926	0.40713	0.317832	0.384339	0.529707	0.465875	0.617611	0.673888	0.3252	0.386415	0.417913	0.486793	0.359785	0.474726	0.533883	0.310485	0.470634	0.382759	0.50536	0.540567	0.493467	0.438332	0.499175	0.479925	0.470348	0.482738	0.536619	0.662365	0.373956	0.32008	0.50361	0.502278	0.404625	1	0.453487	0.421741	0.474103	0.680343	0.372029	0.529775	0.534695	0.503236	0.369803	0.487179	0.498546
profundi	0.354595	0.354595	0.355419	0.354596	0.297117	0.324661	0.261189	0.313272	0.508741	0.498118	0.447997	0.463213	0.368282	0.427428	0.407796	0.448913	0.364379	0.437161	0.529456	0.331147	0.438926	0.316519	0.492061	0.522765	0.457858	0.423226	0.491756	0.498338	0.398656	0.475874	0.520923	0.471216	0.448735	0.360015	0.501358	0.53261	0.351609	0.375584	1	0.337325	0.501486	0.42109	0.422483	0.49959	0.510898	0.481512	0.38228	0.478226	0.485363
psychrophilus	0.71346	0.71346	0.72196	0.713458	0.57866	0.649847	0.491049	0.61692	0.396935	0.356841	0.412457	0.378296	0.269428	0.318398	0.323102	0.343175	0.284569	0.346945	0.398146	0.245853	0.344743	0.538697	0.37301	0.406718	0.360287	0.32733	0.365849	0.350592	0.340452	0.359907	0.389889	0.418894	0.284375	0.259124	0.359174	0.352537	0.301226	0.347402	0.338579	1	0.359698	0.383728	0.285904	0.401486	0.390626	0.36156	0.275379	0.352482	0.375978
salarius	0.32501	0.32501	0.335132	0.325008	0.273766	0.305508	0.246776	0.292321	0.521999	0.806105	0.420768	0.419652	0.341634	0.379953	0.468835	0.401809	0.314912	0.418144	0.502848	0.326052	0.379543	0.271166	0.488542	0.511387	0.421925	0.479816	0.443361	0.520432	0.380769	0.436103	0.497923	0.459454	0.365342	0.345012	0.453575	0.420554	0.312204	0.339623	0.434403	0.315216	1	0.399971	0.365897	0.47843	0.515018	0.438263	0.310041	0.444259	0.491503
salexigens	0.426805	0.426805	0.426383	0.426805	0.354572	0.395174	0.312807	0.376839	0.564328	0.470293	0.646381	0.710743	0.297303	0.363056	0.412141	0.487281	0.325895	0.484635	0.563951	0.286973	0.462268	0.349319	0.518055	0.57338	0.498505	0.425228	0.504103	0.471662	0.480501	0.462055	0.565494	0.723959	0.367167	0.305686	0.51134	0.4969	0.372055	0.592678	0.440328	0.402788	0.479868	1	0.356546	0.553821	0.564337	0.500525	0.325796	0.50355	0.520205
salicampi	0.280051	0.280051	0.278503	0.280051	0.228923	0.254206	0.198691	0.245293	0.376614	0.384468	0.333496	0.341736	0.329831	0.449519	0.350182	0.325094	0.33143	0.330383	0.386226	0.325869	0.321776	0.238458	0.378119	0.386459	0.355383	0.365362	0.345421	0.366666	0.291579	0.337785	0.38084	0.339937	0.33936	0.337095	0.348381	0.351074	0.26914	0.289406	0.392717	0.267877	0.388941	0.310412	1	0.364261	0.376551	0.352377	0.303377	0.351471	0.367202
salinus	0.406875	0.406875	0.40816	0.406873	0.343137	0.379023	0.30487	0.357533	0.679637	0.535991	0.583092	0.534406	0.33033	0.408447	0.451733	0.48883	0.356079	0.515819	0.687371	0.301658	0.455276	0.3306	0.604586	0.697867	0.527766	0.478956	0.539119	0.528919	0.443901	0.520172	0.659683	0.568838	0.392608	0.328833	0.608134	0.566374	0.39412	0.433501	0.48713	0.39458	0.536265	0.516617	0.388612	1	0.679637	0.598042	0.340052	0.540977	0.620928
salsuginis	0.385617	0.385617	0.390681	0.385617	0.319884	0.360507	0.290088	0.343624	0.846589	0.565215	0.548082	0.542027	0.352895	0.407716	0.460476	0.501053	0.356367	0.54086	0.84481	0.312454	0.478347	0.320248	0.703328	0.744253	0.544519	0.493763	0.579796	0.548148	0.458636	0.531155	0.796211	0.578324	0.39714	0.338411	0.595115	0.563553	0.39015	0.428954	0.488625	0.376718	0.570628	0.520767	0.384817	0.664037	1	0.583226	0.338837	0.579523	0.610819
santoriniensis	0.379127	0.379127	0.375792	0.379124	0.311772	0.34687	0.278374	0.32977	0.607508	0.499344	0.526362	0.501736	0.358809	0.391647	0.43294	0.496433	0.358327	0.50677	0.608179	0.319623	0.461121	0.321127	0.579872	0.605934	0.516806	0.4616	0.538894	0.519874	0.441213	0.562837	0.6007	0.52962	0.400501	0.339867	0.578574	0.595352	0.387856	0.41847	0.491407	0.360495	0.508433	0.479238	0.384798	0.6142	0.605962	1	0.34712	0.532709	0.555811
segnicrescens	0.275205	0.275205	0.274145	0.275205	0.231441	0.25231	0.201254	0.240567	0.344771	0.336416	0.31518	0.314325	0.306575	0.325766	0.304255	0.309851	0.543509	0.310031	0.365556	0.269204	0.31426	0.239945	0.331714	0.356191	0.320123	0.319862	0.339006	0.327069	0.277951	0.3366	0.365904	0.324698	0.288173	0.288697	0.312777	0.337908	0.308711	0.290613	0.359856	0.266135	0.33639	0.296308	0.316145	0.332002	0.338081	0.329542	1	0.327581	0.31855
shengliensis	0.360276	0.360506	0.365919	0.360503	0.30751	0.340038	0.281422	0.323926	0.586037	0.49449	0.46378	0.497437	0.334729	0.367481	0.439063	0.583293	0.342223	0.702168	0.57594	0.294292	0.529133	0.30389	0.562669	0.579157	0.688867	0.449098	0.66894	0.501413	0.544836	0.493769	0.567017	0.506777	0.394886	0.317442	0.535243	0.503004	0.441239	0.396228	0.468025	0.348065	0.49935	0.474076	0.365579	0.537149	0.588614	0.511267	0.33311	1	0.518336
similis	0.393501	0.393501	0.391304	0.393499	0.327189	0.358108	0.292125	0.343035	0.638935	0.55952	0.534318	0.519158	0.374798	0.406386	0.468143	0.485181	0.351513	0.501698	0.638197	0.341081	0.467053	0.331084	0.614103	0.619613	0.517083	0.488511	0.536613	0.542537	0.450864	0.525717	0.632455	0.564494	0.405197	0.363711	0.591925	0.537151	0.382944	0.415593	0.489574	0.378427	0.56809	0.502775	0.396363	0.638037	0.64127	0.558631	0.334547	0.533313	1
subterrani	0.390013	0.390013	0.39107	0.390011	0.324721	0.355434	0.282659	0.343779	0.649373	0.516034	0.504458	0.508674	0.3505	0.397995	0.428343	0.458078	0.336669	0.482989	0.654113	0.314579	0.455737	0.310802	0.639647	0.694149	0.513614	0.459542	0.507142	0.516008	0.419495	0.493196	0.639126	0.522614	0.361053	0.337325	0.537624	0.525704	0.362001	0.406889	0.45366	0.360025	0.521367	0.475235	0.370843	0.580165	0.643075	0.539916	0.325736	0.514528	0.549414
vinifirmus	0.386609	0.386609	0.393622	0.386609	0.325184	0.357233	0.295757	0.339785	0.553478	0.478906	0.472373	0.501136	0.337389	0.368724	0.419877	0.58176	0.348784	0.590567	0.549796	0.313172	0.550746	0.332426	0.516626	0.538418	0.600467	0.435439	0.626358	0.48555	0.556975	0.50752	0.554697	0.515075	0.39724	0.326979	0.523839	0.533289	0.460211	0.440237	0.510443	0.369194	0.48899	0.476376	0.363344	0.513883	0.552762	0.503384	0.371141	0.620916	0.502228
vulgaris	0.379829	0.379829	0.38067	0.379827	0.312361	0.351711	0.282251	0.329606	0.565952	0.617446	0.488845	0.471253	0.354074	0.465648	0.553847	0.460038	0.399575	0.491541	0.578348	0.322809	0.426476	0.315006	0.545688	0.594157	0.517374	0.565529	0.49236	0.548492	0.405101	0.469699	0.567799	0.486049	0.407242	0.343375	0.496086	0.504039	0.385789	0.39652	0.480936	0.373771	0.62429	0.452556	0.438429	0.554755	0.564155	0.500379	0.37763	0.510072	0.508044
zhejiangensis	0.293396	0.293371	0.300746	0.293396	0.25116	0.269844	0.225504	0.262261	0.410277	0.411632	0.358533	0.362279	0.351507	0.35616	0.359631	0.401057	0.308415	0.375906	0.398895	0.307465	0.346359	0.248045	0.404989	0.400836	0.382545	0.362345	0.405218	0.429523	0.348932	0.397924	0.3979	0.375266	0.709549	0.326831	0.425733	0.378382	0.302916	0.314244	0.435168	0.283082	0.421095	0.347676	0.361085	0.394731	0.407012	0.391664	0.298509	0.395987	0.395261
[truncated: 4 more columns]

## Sheet: Table S3
Table S3. Summary of all gene clusters in the pangenome; produced in anvi'o using "anvi-summarize"
unique_id	gene_cluster_id	genome_name	gene_callers_id	num_genomes_gene_cluster_has_hits	num_genes_in_gene_cluster	max_num_paralogs	SCG	functional_homogeneity_index	geometric_homogeneity_index	combined_homogeneity_index	COG_CATEGORY	COG_FUNCTION_ACC	COG_FUNCTION
1	GC_00000001	M1C	3980	53	229	6	0	0.752156	0.702864	0.726675	K	COG1278	Cold shock protein, CspA family
2	GC_00000001	M1C	4120	53	229	6	0	0.752156	0.702864	0.726675	K	COG1278	Cold shock protein, CspA family
3	GC_00000001	M1C	2416	53	229	6	0	0.752156	0.702864	0.726675	K	COG1278	Cold shock protein, CspA family
4	GC_00000001	M1C	1405	53	229	6	0	0.752156	0.702864	0.726675	K	COG1278	Cold shock protein, CspA family
5	GC_00000001	M2C	3981	53	229	6	0	0.752156	0.702864	0.726675	K	COG1278	Cold shock protein, CspA family
6	GC_00000001	M2C	4121	53	229	6	0	0.752156	0.702864	0.726675	K	COG1278	Cold shock protein, CspA family
7	GC_00000001	M2C	2419	53	229	6	0	0.752156	0.702864	0.726675	K	COG1278	Cold shock protein, CspA family
8	GC_00000001	M2C	1408	53	229	6	0	0.752156	0.702864	0.726675	K	COG1278	Cold shock protein, CspA family
9	GC_00000001	M3C	2863	53	229	6	0	0.752156	0.702864	0.726675	K	COG1278	Cold shock protein, CspA family
10	GC_00000001	M3C	2336	53	229	6	0	0.752156	0.702864	0.726675	K	COG1278	Cold shock protein, CspA family
11	GC_00000001	M3C	4304	53	229	6	0	0.752156	0.702864	0.726675	K	COG1278	Cold shock protein, CspA family
12	GC_00000001	M3C	1062	53	229	6	0	0.752156	0.702864	0.726675	K	COG1278	Cold shock protein, CspA family
13	GC_00000001	M4C	3980	53	229	6	0	0.752156	0.702864	0.726675	K	COG1278	Cold shock protein, CspA family
14	GC_00000001	M4C	4120	53	229	6	0	0.752156	0.702864	0.726675	K	COG1278	Cold shock protein, CspA family
15	GC_00000001	M4C	2419	53	229	6	0	0.752156	0.702864	0.726675	K	COG1278	Cold shock protein, CspA family
16	GC_00000001	M4C	1408	53	229	6	0	0.752156	0.702864	0.726675	K	COG1278	Cold shock protein, CspA family
17	GC_00000001	CB1	2885	53	229	6	0	0.752156	0.702864	0.726675	K	COG1278	Cold shock protein, CspA family
18	GC_00000001	CB1	17647	53	229	6	0	0.752156	0.702864	0.726675	K	COG1278	Cold shock protein, CspA family
19	GC_00000001	CB1	3696	53	229	6	0	0.752156	0.702864	0.726675	K	COG1278	Cold shock protein, CspA family
20	GC_00000001	CB1	6274	53	229	6	0	0.752156	0.702864	0.726675	K	COG1278	Cold shock protein, CspA family
21	GC_00000001	CBIA	3102	53	229	6	0	0.752156	0.702864	0.726675	K	COG1278	Cold shock protein, CspA family
22	GC_00000001	CBIA	26631	53	229	6	0	0.752156	0.702864	0.726675	K	COG1278	Cold shock protein, CspA family
23	GC_00000001	CBIA	39350	53	229	6	0	0.752156	0.702864	0.726675	K	COG1278	Cold shock protein, CspA family
24	GC_00000001	CBIA	15836	53	229	6	0	0.752156	0.702864	0.726675	K	COG1278	Cold shock protein, CspA family
25	GC_00000001	CBIW17	32468	53	229	6	0	0.752156	0.702864	0.726675	K	COG1278	Cold shock protein, CspA family
26	GC_00000001	CBIW17	104194	53	229	6	0	0.752156	0.702864	0.726675	K	COG1278	Cold shock protein, CspA family
27	GC_00000001	CBIW17	86958	53	229	6	0	0.752156	0.702864	0.726675	K	COG1278	Cold shock protein, CspA family
28	GC_00000001	CBIW18	18983	53	229	6	0	0.752156	0.702864	0.726675	K	COG1278	Cold shock protein, CspA family
29	GC_00000001	CBIW18	20165	53	229	6	0	0.752156	0.702864	0.726675	K	COG1278	Cold shock protein, CspA family
30	GC_00000001	CBIW18	29227	53	229	6	0	0.752156	0.702864	0.726675	K	COG1278	Cold shock protein, CspA family
31	GC_00000001	CBIW18	1871	53	229	6	0	0.752156	0.702864	0.726675	K	COG1278	Cold shock protein, CspA family
32	GC_00000001	adhaerens	3347	53	229	6	0	0.752156	0.702864	0.726675	K	COG1278	Cold shock protein, CspA family
33	GC_00000001	adhaerens	856	53	229	6	0	0.752156	0.702864	0.726675	K	COG1278	Cold shock protein, CspA family
34	GC_00000001	adhaerens	2818	53	229	6	0	0.752156	0.702864	0.726675	K	COG1278	Cold shock protein, CspA family
35	GC_00000001	adhaerens	2043	53	229	6	0	0.752156	0.702864	0.726675	K	COG1278	Cold shock protein, CspA family
36	GC_00000001	adhaerens	1152	53	229	6	0	0.752156	0.702864	0.726675	K	COG1278	Cold shock protein, CspA family
37	GC_00000001	algicola	752	53	229	6	0	0.752156	0.702864	0.726675	K	COG1278	Cold shock protein, CspA family
38	GC_00000001	algicola	3976	53	229	6	0	0.752156	0.702864	0.726675	K	COG1278	Cold shock protein, CspA family
39	GC_00000001	algicola	403	53	229	6	0	0.752156	0.702864	0.726675	K	COG1278	Cold shock protein, CspA family
40	GC_00000001	algicola	3826	53	229	6	0	0.752156	0.702864	0.726675	K	COG1278	Cold shock protein, CspA family
41	GC_00000001	antarcticus	859	53	229	6	0	0.752156	0.702864	0.726675	K	COG1278	Cold shock protein, CspA family
42	GC_00000001	antarcticus	2490	53	229	6	0	0.752156	0.702864	0.726675	K	COG1278	Cold shock protein, CspA family
43	GC_00000001	antarcticus	2694	53	229	6	0	0.752156	0.702864	0.726675	K	COG1278	Cold shock protein, CspA family
44	GC_00000001	antarcticus	2010	53	229	6	0	0.752156	0.702864	0.726675	K	COG1278	Cold shock protein, CspA family
45	GC_00000001	antarcticus	3226	53	229	6	0	0.752156	0.702864	0.726675	K	COG1278	Cold shock protein, CspA family
46	GC_00000001	aromaticivorans	3416	53	229	6	0	0.752156	0.702864	0.726675	K	COG1278	Cold shock protein, CspA family
47	GC_00000001	aromaticivorans	2941	53	229	6	0	0.752156	0.702864	0.726675	K	COG1278	Cold shock protein, CspA family
48	GC_00000001	aromaticivorans	2332	53	229	6	0	0.752156	0.702864	0.726675	K	COG1278	Cold shock protein, CspA family
49	GC_00000001	aromaticivorans	1280	53	229	6	0	0.752156	0.702864	0.726675	K	COG1278	Cold shock protein, CspA family
50	GC_00000001	bohaiensis	520	53	229	6	0	0.752156	0.702864	0.726675	K	COG1278	Cold shock protein, CspA family
51	GC_00000001	bohaiensis	2667	53	229	6	0	0.752156	0.702864	0.726675	K	COG1278	Cold shock protein, CspA family
52	GC_00000001	bohaiensis	1701	53	229	6	0	0.752156	0.702864	0.726675	K	COG1278	Cold shock protein, CspA family
53	GC_00000001	bohaiensis	1571	53	229	6	0	0.752156	0.702864	0.726675	K	COG1278	Cold shock protein, CspA family
54	GC_00000001	changyiensis	735	53	229	6	0	0.752156	0.702864	0.726675	K	COG1278	Cold shock protein, CspA family
55	GC_00000001	changyiensis	802	53	229	6	0	0.752156	0.702864	0.726675	K	COG1278	Cold shock protein, CspA family
56	GC_00000001	changyiensis	2127	53	229	6	0	0.752156	0.702864	0.726675	K	COG1278	Cold shock protein, CspA family
57	GC_00000001	changyiensis	2864	53	229	6	0	0.752156	0.702864	0.726675	K	COG1278	Cold shock protein, CspA family
58	GC_00000001	confluentis	1122	53	229	6	0	0.752156	0.702864	0.726675	K	COG1278	Cold shock protein, CspA family
59	GC_00000001	confluentis	2291	53	229	6	0	0.752156	0.702864	0.726675	K	COG1278	Cold shock protein, CspA family
60	GC_00000001	confluentis	1924	53	229	6	0	0.752156	0.702864	0.726675	K	COG1278	Cold shock protein, CspA family
61	GC_00000001	confluentis	66	53	229	6	0	0.752156	0.702864	0.726675	K	COG1278	Cold shock protein, CspA family
62	GC_00000001	daepoensis	2435	53	229	6	0	0.752156	0.702864	0.726675	K	COG1278	Cold shock protein, CspA family
63	GC_00000001	daepoensis	454	53	229	6	0	0.752156	0.702864	0.726675	K	COG1278	Cold shock protein, CspA family
64	GC_00000001	daepoensis	1631	53	229	6	0	0.752156	0.702864	0.726675	K	COG1278	Cold shock protein, CspA family
65	GC_00000001	daepoensis	3434	53	229	6	0	0.752156	0.702864	0.726675	K	COG1278	Cold shock protein, CspA family
66	GC_00000001	daqiaonensis	238	53	229	6	0	0.752156	0.702864	0.726675	K	COG1278	Cold shock protein, CspA family
67	GC_00000001	daqiaonensis	2993	53	229	6	0	0.752156	0.702864	0.726675	K	COG1278	Cold shock protein, CspA family
68	GC_00000001	daqiaonensis	872	53	229	6	0	0.752156	0.702864	0.726675	K	COG1278	Cold shock protein, CspA family
69	GC_00000001	daqiaonensis	2594	53	229	6	0	0.752156	0.702864	0.726675	K	COG1278	Cold shock protein, CspA family
70	GC_00000001	daqiaonensis	2162	53	229	6	0	0.752156	0.702864	0.726675	K	COG1278	Cold shock protein, CspA family
71	GC_00000001	daqiaonensis	1906	53	229	6	0	0.752156	0.702864	0.726675	K	COG1278	Cold shock protein, CspA family
72	GC_00000001	excellens	3282	53	229	6	0	0.752156	0.702864	0.726675	K	COG1278	Cold shock protein, CspA family
73	GC_00000001	excellens	1111	53	229	6	0	0.752156	0.702864	0.726675	K	COG1278	Cold shock protein, CspA family
74	GC_00000001	excellens	219	53	229	6	0	0.752156	0.702864	0.726675	K	COG1278	Cold shock protein, CspA family
75	GC_00000001	excellens	1416	53	229	6	0	0.752156	0.702864	0.726675	K	COG1278	Cold shock protein, CspA family
76	GC_00000001	excellens	657	53	229	6	0	0.752156	0.702864	0.726675	K	COG1278	Cold shock protein, CspA family
77	GC_00000001	flavimaris	3227	53	229	6	0	0.752156	0.702864	0.726675	K	COG1278	Cold shock protein, CspA family
78	GC_00000001	flavimaris	1689	53	229	6	0	0.752156	0.702864	0.726675	K	COG1278	Cold shock protein, CspA family
79	GC_00000001	flavimaris	2661	53	229	6	0	0.752156	0.702864	0.726675	K	COG1278	Cold shock protein, CspA family
80	GC_00000001	flavimaris	647	53	229	6	0	0.752156	0.702864	0.726675	K	COG1278	Cold shock protein, CspA family
81	GC_00000001	flavimaris	1929	53	229	6	0	0.752156	0.702864	0.726675	K	COG1278	Cold shock protein, CspA family
82	GC_00000001	fonticola	61	53	229	6	0	0.752156	0.702864	0.726675	K	COG1278	Cold shock protein, CspA family
83	GC_00000001	fonticola	3738	53	229	6	0	0.752156	0.702864	0.726675	K	COG1278	Cold shock protein, CspA family
84	GC_00000001	fonticola	1598	53	229	6	0	0.752156	0.702864	0.726675	K	COG1278	Cold shock protein, CspA family
85	GC_00000001	fonticola	2567	53	229	6	0	0.752156	0.702864	0.726675	K	COG1278	Cold shock protein, CspA family
86	GC_00000001	fuscus	3199	53	229	6	0	0.752156	0.702864	0.726675	K	COG1278	Cold shock protein, CspA family
87	GC_00000001	fuscus	3564	53	229	6	0	0.752156	0.702864	0.726675	K	COG1278	Cold shock protein, CspA family
88	GC_00000001	fuscus	67	53	229	6	0	0.752156	0.702864	0.726675	K	COG1278	Cold shock protein, CspA family
89	GC_00000001	gelidimuriae	1758	53	229	6	0	0.752156	0.702864	0.726675	K	COG1278	Cold shock protein, CspA family
90	GC_00000001	gelidimuriae	2008	53	229	6	0	0.752156	0.702864	0.726675	K	COG1278	Cold shock protein, CspA family
91	GC_00000001	gelidimuriae	740	53	229	6	0	0.752156	0.702864	0.726675	K	COG1278	Cold shock protein, CspA family
92	GC_00000001	gelidimuriae	2218	53	229	6	0	0.752156	0.702864	0.726675	K	COG1278	Cold shock protein, CspA family
93	GC_00000001	gudaonensis	2643	53	229	6	0	0.752156	0.702864	0.726675	K	COG1278	Cold shock protein, CspA family
94	GC_00000001	gudaonensis	388	53	229	6	0	0.752156	0.702864	0.726675	K	COG1278	Cold shock protein, CspA family
95	GC_00000001	gudaonensis	1464	53	229	6	0	0.752156	0.702864	0.726675	K	COG1278	Cold shock protein, CspA family
96	GC_00000001	gudaonensis	792	53	229	6	0	0.752156	0.702864	0.726675	K	COG1278	Cold shock protein, CspA family
97	GC_00000001	guineae	2593	53	229	6	0	0.752156	0.702864	0.726675	K	COG1278	Cold shock protein, CspA family
98	GC_00000001	guineae	3220	53	229	6	0	0.752156	0.702864	0.726675	K	COG1278	Cold shock protein, CspA family
99	GC_00000001	guineae	1186	53	229	6	0	0.752156	0.702864	0.726675	K	COG1278	Cold shock protein, CspA family
100	GC_00000001	guineae	439	53	229	6	0	0.752156	0.702864	0.726675	K	COG1278	Cold shock protein, CspA family
101	GC_00000001	guineae	2970	53	229	6	0	0.752156	0.702864	0.726675	K	COG1278	Cold shock protein, CspA family
102	GC_00000001	halophilus	1814	53	229	6	0	0.752156	0.702864	0.726675	K	COG1278	Cold shock protein, CspA family
103	GC_00000001	halophilus	2776	53	229	6	0	0.752156	0.702864	0.726675	K	COG1278	Cold shock protein, CspA family
104	GC_00000001	halophilus	2313	53	229	6	0	0.752156	0.702864	0.726675	K	COG1278	Cold shock protein, CspA family
105	GC_00000001	halophilus	3117	53	229	6	0	0.752156	0.702864	0.726675	K	COG1278	Cold shock protein, CspA family
106	GC_00000001	halophilus	2354	53	229	6	0	0.752156	0.702864	0.726675	K	COG1278	Cold shock protein, CspA family
107	GC_00000001	halotolerans	1146	53	229	6	0	0.752156	0.702864	0.726675	K	COG1278	Cold shock protein, CspA family
108	GC_00000001	halotolerans	533	53	229	6	0	0.752156	0.702864	0.726675	K	COG1278	Cold shock protein, CspA family
109	GC_00000001	halotolerans	2693	53	229	6	0	0.752156	0.702864	0.726675	K	COG1278	Cold shock protein, CspA family
110	GC_00000001	halotolerans	73	53	229	6	0	0.752156	0.702864	0.726675	K	COG1278	Cold shock protein, CspA family
111	GC_00000001	hydrocarbonoclasticus	3335	53	229	6	0	0.752156	0.702864	0.726675	K	COG1278	Cold shock protein, CspA family
112	GC_00000001	hydrocarbonoclasticus	1936	53	229	6	0	0.752156	0.702864	0.726675	K	COG1278	Cold shock protein, CspA family
113	GC_00000001	hydrocarbonoclasticus	1491	53	229	6	0	0.752156	0.702864	0.726675	K	COG1278	Cold shock protein, CspA family
114	GC_00000001	hydrocarbonoclasticus	2338	53	229	6	0	0.752156	0.702864	0.726675	K	COG1278	Cold shock protein, CspA family
115	GC_00000001	lipolyticus	1148	53	229	6	0	0.752156	0.702864	0.726675	K	COG1278	Cold shock protein, CspA family
116	GC_00000001	lipolyticus	2661	53	229	6	0	0.752156	0.702864	0.726675	K	COG1278	Cold shock protein, CspA family
117	GC_00000001	lipolyticus	620	53	229	6	0	0.752156	0.702864	0.726675	K	COG1278	Cold shock protein, CspA family
118	GC_00000001	lipolyticus	1781	53	229	6	0	0.752156	0.702864	0.726675	K	COG1278	Cold shock protein, CspA family
119	GC_00000001	lipolyticus	3392	53	229	6	0	0.752156	0.702864	0.726675	K	COG1278	Cold shock protein, CspA family
120	GC_00000001	litoralis	2580	53	229	6	0	0.752156	0.702864	0.726675	K	COG1278	Cold shock protein, CspA family
121	GC_00000001	litoralis	1047	53	229	6	0	0.752156	0.702864	0.726675	K	COG1278	Cold shock protein, CspA family
122	GC_00000001	litoralis	1483	53	229	6	0	0.752156	0.702864	0.726675	K	COG1278	Cold shock protein, CspA family
123	GC_00000001	litoralis	731	53	229	6	0	0.752156	0.702864	0.726675	K	COG1278	Cold shock protein, CspA family
124	GC_00000001	litoralis	1178	53	229	6	0	0.752156	0.702864	0.726675	K	COG1278	Cold shock protein, CspA family
125	GC_00000001	lutaoensis	2905	53	229	6	0	0.752156	0.702864	0.726675	K	COG1278	Cold shock protein, CspA family
126	GC_00000001	lutaoensis	525	53	229	6	0	0.752156	0.702864	0.726675	K	COG1278	Cold shock protein, CspA family
127	GC_00000001	lutaoensis	2197	53	229	6	0	0.752156	0.702864	0.726675	K	COG1278	Cold shock protein, CspA family
128	GC_00000001	manganoxydans	2118	53	229	6	0	0.752156	0.702864	0.726675	K	COG1278	Cold shock protein, CspA family
129	GC_00000001	manganoxydans	531	53	229	6	0	0.752156	0.702864	0.726675	K	COG1278	Cold shock protein, CspA family
130	GC_00000001	manganoxydans	2502	53	229	6	0	0.752156	0.702864	0.726675	K	COG1278	Cold shock protein, CspA family
131	GC_00000001	manganoxydans	4186	53	229	6	0	0.752156	0.702864	0.726675	K	COG1278	Cold shock protein, CspA family
132	GC_00000001	manganoxydans	3449	53	229	6	0	0.752156	0.702864	0.726675	K	COG1278	Cold shock protein, CspA family
133	GC_00000001	maritimus	1805	53	229	6	0	0.752156	0.702864	0.726675	K	COG1278	Cold shock protein, CspA family
134	GC_00000001	maritimus	3197	53	229	6	0	0.752156	0.702864	0.726675	K	COG1278	Cold shock protein, CspA family
135	GC_00000001	maritimus	748	53	229	6	0	0.752156	0.702864	0.726675	K	COG1278	Cold shock protein, CspA family
136	GC_00000001	maritimus	3449	53	229	6	0	0.752156	0.702864	0.726675	K	COG1278	Cold shock protein, CspA family
137	GC_00000001	mobilis	2903	53	229	6	0	0.752156	0.702864	0.726675	K	COG1278	Cold shock protein, CspA family
138	GC_00000001	mobilis	86	53	229	6	0	0.752156	0.702864	0.726675	K	COG1278	Cold shock protein, CspA family
139	GC_00000001	mobilis	2444	53	229	6	0	0.752156	0.702864	0.726675	K	COG1278	Cold shock protein, CspA family
140	GC_00000001	mobilis	1998	53	229	6	0	0.752156	0.702864	0.726675	K	COG1278	Cold shock protein, CspA family
141	GC_00000001	nanhaiticus	1259	53	229	6	0	0.752156	0.702864	0.726675	K	COG1278	Cold shock protein, CspA family
142	GC_00000001	nanhaiticus	2359	53	229	6	0	0.752156	0.702864	0.726675	K	COG1278	Cold shock protein, CspA family
143	GC_00000001	nanhaiticus	4010	53	229	6	0	0.752156	0.702864	0.726675	K	COG1278	Cold shock protein, CspA family
144	GC_00000001	nanhaiticus	3055	53	229	6	0	0.752156	0.702864	0.726675	K	COG1278	Cold shock protein, CspA family
145	GC_00000001	nitratireducens	2621	53	229	6	0	0.752156	0.702864	0.726675	K	COG1278	Cold shock protein, CspA family
146	GC_00000001	nitratireducens	1459	53	229	6	0	0.752156	0.702864	0.726675	K	COG1278	Cold shock protein, CspA family
147	GC_00000001	nitratireducens	621	53	229	6	0	0.752156	0.702864	0.726675	K	COG1278	Cold shock protein, CspA family
148	GC_00000001	nitratireducens	330	53	229	6	0	0.752156	0.702864	0.726675	K	COG1278	Cold shock protein, CspA family
149	GC_00000001	pelagius	2460	53	229	6	0	0.752156	0.702864	0.726675	K	COG1278	Cold shock protein, CspA family
150	GC_00000001	pelagius	2867	53	229	6	0	0.752156	0.702864	0.726675	K	COG1278	Cold shock protein, CspA family
151	GC_00000001	pelagius	2242	53	229	6	0	0.752156	0.702864	0.726675	K	COG1278	Cold shock protein, CspA family
152	GC_00000001	pelagius	1498	53	229	6	0	0.752156	0.702864	0.726675	K	COG1278	Cold shock protein, CspA family
153	GC_00000001	pelagius	3153	53	229	6	0	0.752156	0.702864	0.726675	K	COG1278	Cold shock protein, CspA family
154	GC_00000001	persicus	457	53	229	6	0	0.752156	0.702864	0.726675	K	COG1278	Cold shock protein, CspA family
155	GC_00000001	persicus	919	53	229	6	0	0.752156	0.702864	0.726675	K	COG1278	Cold shock protein, CspA family
156	GC_00000001	persicus	2805	53	229	6	0	0.752156	0.702864	0.726675	K	COG1278	Cold shock protein, CspA family
157	GC_00000001	persicus	1081	53	229	6	0	0.752156	0.702864	0.726675	K	COG1278	Cold shock protein, CspA family
158	GC_00000001	piscensis	389	53	229	6	0	0.752156	0.702864	0.726675	K	COG1278	Cold shock protein, CspA family
159	GC_00000001	piscensis	2368	53	229	6	0	0.752156	0.702864	0.726675	K	COG1278	Cold shock protein, CspA family
160	GC_00000001	piscensis	1705	53	229	6	0	0.752156	0.702864	0.726675	K	COG1278	Cold shock protein, CspA family
161	GC_00000001	piscensis	2505	53	229	6	0	0.752156	0.702864	0.726675	K	COG1278	Cold shock protein, CspA family
162	GC_00000001	profundi	3188	53	229	6	0	0.752156	0.702864	0.726675	K	COG1278	Cold shock protein, CspA family
163	GC_00000001	profundi	72	53	229	6	0	0.752156	0.702864	0.726675	K	COG1278	Cold shock protein, CspA family
164	GC_00000001	profundi	1426	53	229	6	0	0.752156	0.702864	0.726675	K	COG1278	Cold shock protein, CspA family
165	GC_00000001	profundi	813	53	229	6	0	0.752156	0.702864	0.726675	K	COG1278	Cold shock protein, CspA family
166	GC_00000001	profundi	1057	53	229	6	0	0.752156	0.702864	0.726675	K	COG1278	Cold shock protein, CspA family
167	GC_00000001	psychrophilus	3337	53	229	6	0	0.752156	0.702864	0.726675	K	COG1278	Cold shock protein, CspA family
168	GC_00000001	psychrophilus	3453	53	229	6	0	0.752156	0.702864	0.726675	K	COG1278	Cold shock protein, CspA family
169	GC_00000001	psychrophilus	2167	53	229	6	0	0.752156	0.702864	0.726675	K	COG1278	Cold shock protein, CspA family
170	GC_00000001	psychrophilus	1176	53	229	6	0	0.752156	0.702864	0.726675	K	COG1278	Cold shock protein, CspA family
171	GC_00000001	salarius	550	53	229	6	0	0.752156	0.702864	0.726675	K	COG1278	Cold shock protein, CspA family
172	GC_00000001	salarius	2925	53	229	6	0	0.752156	0.702864	0.726675	K	COG1278	Cold shock protein, CspA family
173	GC_00000001	salarius	1784	53	229	6	0	0.752156	0.702864	0.726675	K	COG1278	Cold shock protein, CspA family
174	GC_00000001	salarius	2768	53	229	6	0	0.752156	0.702864	0.726675	K	COG1278	Cold shock protein, CspA family
175	GC_00000001	salexigens	191	53	229	6	0	0.752156	0.702864	0.726675	K	COG1278	Cold shock protein, CspA family
176	GC_00000001	salexigens	2482	53	229	6	0	0.752156	0.702864	0.726675	K	COG1278	Cold shock protein, CspA family
177	GC_00000001	salexigens	2235	53	229	6	0	0.752156	0.702864	0.726675	K	COG1278	Cold shock protein, CspA family
178	GC_00000001	salexigens	3441	53	229	6	0	0.752156	0.702864	0.726675	K	COG1278	Cold shock protein, CspA family
179	GC_00000001	salicampi	1288	53	229	6	0	0.752156	0.702864	0.726675	K	COG1278	Cold shock protein, CspA family
180	GC_00000001	salicampi	461	53	229	6	0	0.752156	0.702864	0.726675	K	COG1278	Cold shock protein, CspA family
181	GC_00000001	salicampi	606	53	229	6	0	0.752156	0.702864	0.726675	K	COG1278	Cold shock protein, CspA family
182	GC_00000001	salicampi	3461	53	229	6	0	0.752156	0.702864	0.726675	K	COG1278	Cold shock protein, CspA family
183	GC_00000001	salinus	3346	53	229	6	0	0.752156	0.702864	0.726675	K	COG1278	Cold shock protein, CspA family
184	GC_00000001	salinus	1947	53	229	6	0	0.752156	0.702864	0.726675	K	COG1278	Cold shock protein, CspA family
185	GC_00000001	salinus	132	53	229	6	0	0.752156	0.702864	0.726675	K	COG1278	Cold shock protein, CspA family
186	GC_00000001	salinus	820	53	229	6	0	0.752156	0.702864	0.726675	K	COG1278	Cold shock protein, CspA family
187	GC_00000001	salinus	1710	53	229	6	0	0.752156	0.702864	0.726675	K	COG1278	Cold shock protein, CspA family
188	GC_00000001	salsuginis	1540	53	229	6	0	0.752156	0.702864	0.726675	K	COG1278	Cold shock protein, CspA family
189	GC_00000001	salsuginis	2558	53	229	6	0	0.752156	0.702864	0.726675	K	COG1278	Cold shock protein, CspA family
190	GC_00000001	salsuginis	276	53	229	6	0	0.752156	0.702864	0.726675	K	COG1278	Cold shock protein, CspA family
191	GC_00000001	salsuginis	2336	53	229	6	0	0.752156	0.702864	0.726675	K	COG1278	Cold shock protein, CspA family
192	GC_00000001	santoriniensis	2566	53	229	6	0	0.752156	0.702864	0.726675	K	COG1278	Cold shock protein, CspA family
193	GC_00000001	santoriniensis	1069	53	229	6	0	0.752156	0.702864	0.726675	K	COG1278	Cold shock protein, CspA family
194	GC_00000001	santoriniensis	2059	53	229	6	0	0.752156	0.702864	0.726675	K	COG1278	Cold shock protein, CspA family
195	GC_00000001	santoriniensis	1434	53	229	6	0	0.752156	0.702864	0.726675	K	COG1278	Cold shock protein, CspA family
196	GC_00000001	santoriniensis	602	53	229	6	0	0.752156	0.702864	0.726675	K	COG1278	Cold shock protein, CspA family
197	GC_00000001	segnicrescens	1106	53	229	6	0	0.752156	0.702864	0.726675	K	COG1278	Cold shock protein, CspA family
198	GC_00000001	segnicrescens	1188	53	229	6	0	0.752156	0.702864	0.726675	K	COG1278	Cold shock protein, CspA family
199	GC_00000001	segnicrescens	1596	53	229	6	0	0.752156	0.702864	0.726675	K	COG1278	Cold shock protein, CspA family
200	GC_00000001	segnicrescens	3792	53	229	6	0	0.752156	0.702864	0.726675	K	COG1278	Cold shock protein, CspA family
201	GC_00000001	segnicrescens	501	53	229	6	0	0.752156	0.702864	0.726675	K	COG1278	Cold shock protein, CspA family
202	GC_00000001	shengliensis	998	53	229	6	0	0.752156	0.702864	0.726675	K	COG1278	Cold shock protein, CspA family
203	GC_00000001	shengliensis	3437	53	229	6	0	0.752156	0.702864	0.726675	K	COG1278	Cold shock protein, CspA family
204	GC_00000001	shengliensis	3099	53	229	6	0	0.752156	0.702864	0.726675	K	COG1278	Cold shock protein, CspA family
205	GC_00000001	shengliensis	2557	53	229	6	0	0.752156	0.702864	0.726675	K	COG1278	Cold shock protein, CspA family
206	GC_00000001	similis	1955	53	229	6	0	0.752156	0.702864	0.726675	K	COG1278	Cold shock protein, CspA family
207	GC_00000001	similis	2411	53	229	6	0	0.752156	0.702864	0.726675	K	COG1278	Cold shock protein, CspA family
208	GC_00000001	similis	1263	53	229	6	0	0.752156	0.702864	0.726675	K	COG1278	Cold shock protein, CspA family
209	GC_00000001	similis	158	53	229	6	0	0.752156	0.702864	0.726675	K	COG1278	Cold shock protein, CspA family
210	GC_00000001	similis	4040	53	229	6	0	0.752156	0.702864	0.726675	K	COG1278	Cold shock protein, CspA family
211	GC_00000001	similis	4041	53	229	6	0	0.752156	0.702864	0.726675
212	GC_00000001	subterrani	2846	53	229	6	0	0.752156	0.702864	0.726675	K	COG1278	Cold shock protein, CspA family
213	GC_00000001	subterrani	1272	53	229	6	0	0.752156	0.702864	0.726675	K	COG1278	Cold shock protein, CspA family
214	GC_00000001	subterrani	2175	53	229	6	0	0.752156	0.702864	0.726675	K	COG1278	Cold shock protein, CspA family
215	GC_00000001	subterrani	865	53	229	6	0	0.752156	0.702864	0.726675	K	COG1278	Cold shock protein, CspA family
216	GC_00000001	subterrani	1562	53	229	6	0	0.752156	0.702864	0.726675	K	COG1278	Cold shock protein, CspA family
217	GC_00000001	vinifirmus	1764	53	229	6	0	0.752156	0.702864	0.726675	K	COG1278	Cold shock protein, CspA family
218	GC_00000001	vinifirmus	1998	53	229	6	0	0.752156	0.702864	0.726675	K	COG1278	Cold shock protein, CspA family
219	GC_00000001	vinifirmus	269	53	229	6	0	0.752156	0.702864	0.726675	K	COG1278	Cold shock protein, CspA family
220	GC_00000001	vinifirmus	775	53	229	6	0	0.752156	0.702864	0.726675	K	COG1278	Cold shock protein, CspA family
221	GC_00000001	vinifirmus	1540	53	229	6	0	0.752156	0.702864	0.726675	K	COG1278	Cold shock protein, CspA family
222	GC_00000001	vulgaris	513	53	229	6	0	0.752156	0.702864	0.726675	K	COG1278	Cold shock protein, CspA family
223	GC_00000001	vulgaris	2512	53	229	6	0	0.752156	0.702864	0.726675	K	COG1278	Cold shock protein, CspA family
224	GC_00000001	vulgaris	2251	53	229	6	0	0.752156	0.702864	0.726675	K	COG1278	Cold shock protein, CspA family
225	GC_00000001	vulgaris	3349	53	229	6	0	0.752156	0.702864	0.726675	K	COG1278	Cold shock protein, CspA family
226	GC_00000001	zhejiangensis	278	53	229	6	0	0.752156	0.702864	0.726675	K	COG1278	Cold shock protein, CspA family
227	GC_00000001	zhejiangensis	1412	53	229	6	0	0.752156	0.702864	0.726675	K	COG1278	Cold shock protein, CspA family
228	GC_00000001	zhejiangensis	2115	53	229	6	0	0.752156	0.702864	0.726675	K	COG1278	Cold shock protein, CspA family
229	GC_00000001	zhejiangensis	3132	53	229	6	0	0.752156	0.702864	0.726675	K	COG1278	Cold shock protein, CspA family
230	GC_00000002	M1C	2696	45	172	9	0	0.751632	0.666545	0.706536	U|X|R	COG3501	Uncharacterized conserved protein, implicated in type VI secretion and phage assembly
231	GC_00000002	M1C	2399	45	172	9	0	0.751632	0.666545	0.706536	U|X|R	COG3501	Uncharacterized conserved protein, implicated in type VI secretion and phage assembly
232	GC_00000002	M1C	1394	45	172	9	0	0.751632	0.666545	0.706536	U|X|R	COG3501	Uncharacterized conserved protein, implicated in type VI secretion and phage assembly
233	GC_00000002	M1C	3461	45	172	9	0	0.751632	0.666545	0.706536	U|X|R	COG3501	Uncharacterized conserved protein, implicated in type VI secretion and phage assembly
234	GC_00000002	M1C	3028	45	172	9	0	0.751632	0.666545	0.706536	U|X|R	COG3501	Uncharacterized conserved protein, implicated in type VI secretion and phage assembly
235	GC_00000002	M2C	2697	45	172	9	0	0.751632	0.666545	0.706536	U|X|R	COG3501	Uncharacterized conserved protein, implicated in type VI secretion and phage assembly
236	GC_00000002	M2C	2402	45	172	9	0	0.751632	0.666545	0.706536	U|X|R	COG3501	Uncharacterized conserved protein, implicated in type VI secretion and phage assembly
237	GC_00000002	M2C	1397	45	172	9	0	0.751632	0.666545	0.706536	U|X|R	COG3501	Uncharacterized conserved protein, implicated in type VI secretion and phage assembly
238	GC_00000002	M2C	3463	45	172	9	0	0.751632	0.666545	0.706536	U|X|R	COG3501	Uncharacterized conserved protein, implicated in type VI secretion and phage assembly
239	GC_00000002	M2C	3027	45	172	9	0	0.751632	0.666545	0.706536	U|X|R	COG3501	Uncharacterized conserved protein, implicated in type VI secretion and phage assembly
240	GC_00000002	M3C	4319	45	172	9	0	0.751632	0.666545	0.706536	R|U|X	COG3501	Uncharacterized conserved protein, implicated in type VI secretion and phage assembly
241	GC_00000002	M3C	4065	45	172	9	0	0.751632	0.666545	0.706536	R|U|X	COG3501	Uncharacterized conserved protein, implicated in type VI secretion and phage assembly
242	GC_00000002	M3C	3398	45	172	9	0	0.751632	0.666545	0.706536	R|U|X	COG3501	Uncharacterized conserved protein, implicated in type VI secretion and phage assembly
243	GC_00000002	M3C	1071	45	172	9	0	0.751632	0.666545	0.706536	R|U|X	COG3501	Uncharacterized conserved protein, implicated in type VI secretion and phage assembly
244	GC_00000002	M3C	3728	45	172	9	0	0.751632	0.666545	0.706536	R|U|X	COG3501	Uncharacterized conserved protein, implicated in type VI secretion and phage assembly
245	GC_00000002	M4C	2699	45	172	9	0	0.751632	0.666545	0.706536	X|U|R	COG3501	Uncharacterized conserved protein, implicated in type VI secretion and phage assembly
246	GC_00000002	M4C	2402	45	172	9	0	0.751632	0.666545	0.706536	X|U|R	COG3501	Uncharacterized conserved protein, implicated in type VI secretion and phage assembly
247	GC_00000002	M4C	1397	45	172	9	0	0.751632	0.666545	0.706536	X|U|R	COG3501	Uncharacterized conserved protein, implicated in type VI secretion and phage assembly
248	GC_00000002	M4C	3464	45	172	9	0	0.751632	0.666545	0.706536	X|U|R	COG3501	Uncharacterized conserved protein, implicated in type VI secretion and phage assembly
249	GC_00000002	M4C	3031	45	172	9	0	0.751632	0.666545	0.706536	X|U|R	COG3501	Uncharacterized conserved protein, implicated in type VI secretion and phage assembly
250	GC_00000002	CB1	3705	45	172	9	0	0.751632	0.666545	0.706536	X|U|R	COG3501	Uncharacterized conserved protein, implicated in type VI secretion and phage assembly
251	GC_00000002	CB1	3580	45	172	9	0	0.751632	0.666545	0.706536	X|U|R	COG3501	Uncharacterized conserved protein, implicated in type VI secretion and phage assembly
252	GC_00000002	CB1	3525	45	172	9	0	0.751632	0.666545	0.706536	X|U|R	COG3501	Uncharacterized conserved protein, implicated in type VI secretion and phage assembly
253	GC_00000002	CB1	19960	45	172	9	0	0.751632	0.666545	0.706536	X|U|R	COG3501	Uncharacterized conserved protein, implicated in type VI secretion and phage assembly
254	GC_00000002	CB1	19961	45	172	9	0	0.751632	0.666545	0.706536	X|U|R	COG3501	Uncharacterized conserved protein, implicated in type VI secretion and phage assembly
255	GC_00000002	CB1	2258	45	172	9	0	0.751632	0.666545	0.706536	X|U|R	COG3501	Uncharacterized conserved protein, implicated in type VI secretion and phage assembly
256	GC_00000002	CB1	2259	45	172	9	0	0.751632	0.666545	0.706536	X|U|R	COG3501	Uncharacterized conserved protein, implicated in type VI secretion and phage assembly
257	GC_00000002	CB1	3704	45	172	9	0	0.751632	0.666545	0.706536	X|U|R	COG3501	Uncharacterized conserved protein, implicated in type VI secretion and phage assembly
258	GC_00000002	CB1	3524	45	172	9	0	0.751632	0.666545	0.706536	X|U|R	COG3501	Uncharacterized conserved protein, implicated in type VI secretion and phage assembly
259	GC_00000002	CBIA	25211	45	172	9	0	0.751632	0.666545	0.706536	X|R|U	COG3501	Uncharacterized conserved protein, implicated in type VI secretion and phage assembly
260	GC_00000002	CBIA	28008	45	172	9	0	0.751632	0.666545	0.706536	X|R|U	COG3501	Uncharacterized conserved protein, implicated in type VI secretion and phage assembly
261	GC_00000002	CBIA	38932	45	172	9	0	0.751632	0.666545	0.706536	X|R|U	COG3501	Uncharacterized conserved protein, implicated in type VI secretion and phage assembly
262	GC_00000002	CBIA	38941	45	172	9	0	0.751632	0.666545	0.706536	X|R|U	COG3501	Uncharacterized conserved protein, implicated in type VI secretion and phage assembly
263	GC_00000002	CBIA	38933	45	172	9	0	0.751632	0.666545	0.706536
264	GC_00000002	CBIW17	104184	45	172	9	0	0.751632	0.666545	0.706536	R|X|U	COG3501	Uncharacterized conserved protein, implicated in type VI secretion and phage assembly
265	GC_00000002	CBIW17	86941	45	172	9	0	0.751632	0.666545	0.706536	R|X|U	COG3501	Uncharacterized conserved protein, implicated in type VI secretion and phage assembly
266	GC_00000002	CBIW17	83866	45	172	9	0	0.751632	0.666545	0.706536	R|X|U	COG3501	Uncharacterized conserved protein, implicated in type VI secretion and phage assembly
267	GC_00000002	CBIW17	32634	45	172	9	0	0.751632	0.666545	0.706536	R|X|U	COG3501	Uncharacterized conserved protein, implicated in type VI secretion and phage assembly
268	GC_00000002	CBIW17	32633	45	172	9	0	0.751632	0.666545	0.706536	R|X|U	COG3501	Uncharacterized conserved protein, implicated in type VI secretion and phage assembly
269	GC_00000002	CBIW17	104183	45	172	9	0	0.751632	0.666545	0.706536	R|X|U	COG3501	Uncharacterized conserved protein, implicated in type VI secretion and phage assembly
270	GC_00000002	CBIW17	83868	45	172	9	0	0.751632	0.666545	0.706536	U	COG4104	Zn-binding Pro-Ala-Ala-Arg (PAAR) domain, incolved in TypeVI secretion
271	GC_00000002	CBIW18	12	45	172	9	0	0.751632	0.666545	0.706536	X|U|R	COG3501	Uncharacterized conserved protein, implicated in type VI secretion and phage assembly
272	GC_00000002	CBIW18	13285	45	172	9	0	0.751632	0.666545	0.706536	X|U|R	COG3501	Uncharacterized conserved protein, implicated in type VI secretion and phage assembly
273	GC_00000002	CBIW18	30224	45	172	9	0	0.751632	0.666545	0.706536	X|U|R	COG3501	Uncharacterized conserved protein, implicated in type VI secretion and phage assembly
274	GC_00000002	CBIW18	681	45	172	9	0	0.751632	0.666545	0.706536	X|U|R	COG3501	Uncharacterized conserved protein, implicated in type VI secretion and phage assembly
275	GC_00000002	CBIW18	680	45	172	9	0	0.751632	0.666545	0.706536	X|U|R	COG3501	Uncharacterized conserved protein, implicated in type VI secretion and phage assembly
276	GC_00000002	adhaerens	905	45	172	9	0	0.751632	0.666545	0.706536	R|X|U	COG3501	Uncharacterized conserved protein, implicated in type VI secretion and phage assembly
277	GC_00000002	adhaerens	3434	45	172	9	0	0.751632	0.666545	0.706536	R|X|U	COG3501	Uncharacterized conserved protein, implicated in type VI secretion and phage assembly
278	GC_00000002	algicola	845	45	172	9	0	0.751632	0.666545	0.706536	R|U|X	COG3501	Uncharacterized conserved protein, implicated in type VI secretion and phage assembly
279	GC_00000002	algicola	1142	45	172	9	0	0.751632	0.666545	0.706536	R|U|X	COG3501	Uncharacterized conserved protein, implicated in type VI secretion and phage assembly
280	GC_00000002	algicola	3839	45	172	9	0	0.751632	0.666545	0.706536	R|U|X	COG3501	Uncharacterized conserved protein, implicated in type VI secretion and phage assembly
281	GC_00000002	antarcticus	3217	45	172	9	0	0.751632	0.666545	0.706536	X|U|R	COG3501	Uncharacterized conserved protein, implicated in type VI secretion and phage assembly
282	GC_00000002	antarcticus	1419	45	172	9	0	0.751632	0.666545	0.706536	X|U|R	COG3501	Uncharacterized conserved protein, implicated in type VI secretion and phage assembly
283	GC_00000002	antarcticus	2518	45	172	9	0	0.751632	0.666545	0.706536	X|U|R	COG3501	Uncharacterized conserved protein, implicated in type VI secretion and phage assembly
284	GC_00000002	antarcticus	3081	45	172	9	0	0.751632	0.666545	0.706536	X|U|R	COG3501	Uncharacterized conserved protein, implicated in type VI secretion and phage assembly
285	GC_00000002	aromaticivorans	264	45	172	9	0	0.751632	0.666545	0.706536	R|X|U	COG3501	Uncharacterized conserved protein, implicated in type VI secretion and phage assembly
286	GC_00000002	aromaticivorans	2468	45	172	9	0	0.751632	0.666545	0.706536	R|X|U	COG3501	Uncharacterized conserved protein, implicated in type VI secretion and phage assembly
287	GC_00000002	aromaticivorans	708	45	172	9	0	0.751632	0.666545	0.706536	R|X|U	COG3501	Uncharacterized conserved protein, implicated in type VI secretion and phage assembly
288	GC_00000002	aromaticivorans	2973	45	172	9	0	0.751632	0.666545	0.706536	R|X|U	COG3501	Uncharacterized conserved protein, implicated in type VI secretion and phage assembly
289	GC_00000002	aromaticivorans	560	45	172	9	0	0.751632	0.666545	0.706536	R|X|U	COG3501	Uncharacterized conserved protein, implicated in type VI secretion and phage assembly
290	GC_00000002	aromaticivorans	1271	45	172	9	0	0.751632	0.666545	0.706536	R|X|U	COG3501	Uncharacterized conserved protein, implicated in type VI secretion and phage assembly
291	GC_00000002	bohaiensis	2572	45	172	9	0	0.751632	0.666545	0.706536	X|U|R	COG3501	Uncharacterized conserved protein, implicated in type VI secretion and phage assembly
292	GC_00000002	bohaiensis	3	45	172	9	0	0.751632	0.666545	0.706536	X|U|R	COG3501	Uncharacterized conserved protein, implicated in type VI secretion and phage assembly
293	GC_00000002	bohaiensis	4187	45	172	9	0	0.751632	0.666545	0.706536	X|U|R	COG3501	Uncharacterized conserved protein, implicated in type VI secretion and phage assembly
294	GC_00000002	bohaiensis	1	45	172	9	0	0.751632	0.666545	0.706536	X|U|R	COG3501	Uncharacterized conserved protein, implicated in type VI secretion and phage assembly
295	GC_00000002	bohaiensis	4286	45	172	9	0	0.751632	0.666545	0.706536	X|U|R	COG3501	Uncharacterized conserved protein, implicated in type VI secretion and phage assembly
296	GC_00000002	confluentis	208	45	172	9	0	0.751632	0.666545	0.706536	X|R|U	COG3501	Uncharacterized conserved protein, implicated in type VI secretion and phage assembly
297	GC_00000002	confluentis	3048	45	172	9	0	0.751632	0.666545	0.706536	X|R|U	COG3501	Uncharacterized conserved protein, implicated in type VI secretion and phage assembly
298	GC_00000002	confluentis	1206	45	172	9	0	0.751632	0.666545	0.706536	X|R|U	COG3501	Uncharacterized conserved protein, implicated in type VI secretion and phage assembly
299	GC_00000002	daepoensis	70	45	172	9	0	0.751632	0.666545	0.706536	U|R|X	COG3501	Uncharacterized conserved protein, implicated in type VI secretion and phage assembly
300	GC_00000002	daepoensis	3420	45	172	9	0	0.751632	0.666545	0.706536	U|R|X	COG3501	Uncharacterized conserved protein, implicated in type VI secretion and phage assembly
301	GC_00000002	daepoensis	2339	45	172	9	0	0.751632	0.666545	0.706536	U|R|X	COG3501	Uncharacterized conserved protein, implicated in type VI secretion and phage assembly
302	GC_00000002	daepoensis	1024	45	172	9	0	0.751632	0.666545	0.706536	U|R|X	COG3501	Uncharacterized conserved protein, implicated in type VI secretion and phage assembly
303	GC_00000002	daepoensis	3041	45	172	9	0	0.751632	0.666545	0.706536	U|R|X	COG3501	Uncharacterized conserved protein, implicated in type VI secretion and phage assembly
304	GC_00000002	daepoensis	2586	45	172	9	0	0.751632	0.666545	0.706536	U|R|X	COG3501	Uncharacterized conserved protein, implicated in type VI secretion and phage assembly
305	GC_00000002	excellens	3178	45	172	9	0	0.751632	0.666545	0.706536	X|U|R	COG3501	Uncharacterized conserved protein, implicated in type VI secretion and phage assembly
306	GC_00000002	excellens	1892	45	172	9	0	0.751632	0.666545	0.706536	X|U|R	COG3501	Uncharacterized conserved protein, implicated in type VI secretion and phage assembly
307	GC_00000002	excellens	646	45	172	9	0	0.751632	0.666545	0.706536	X|U|R	COG3501	Uncharacterized conserved protein, implicated in type VI secretion and phage assembly
308	GC_00000002	excellens	3449	45	172	9	0	0.751632	0.666545	0.706536	X|U|R	COG3501	Uncharacterized conserved protein, implicated in type VI secretion and phage assembly
309	GC_00000002	flavimaris	1737	45	172	9	0	0.751632	0.666545	0.706536	U|R|X	COG3501	Uncharacterized conserved protein, implicated in type VI secretion and phage assembly
310	GC_00000002	fonticola	3838	45	172	9	0	0.751632	0.666545	0.706536	R|U|X	COG3501	Uncharacterized conserved protein, implicated in type VI secretion and phage assembly
311	GC_00000002	fonticola	233	45	172	9	0	0.751632	0.666545	0.706536	R|U|X	COG3501	Uncharacterized conserved protein, implicated in type VI secretion and phage assembly
312	GC_00000002	fonticola	3637	45	172	9	0	0.751632	0.666545	0.706536	R|U|X	COG3501	Uncharacterized conserved protein, implicated in type VI secretion and phage assembly
313	GC_00000002	gelidimuriae	3301	45	172	9	0	0.751632	0.666545	0.706536	R|X|U	COG3501	Uncharacterized conserved protein, implicated in type VI secretion and phage assembly
314	GC_00000002	gudaonensis	2728	45	172	9	0	0.751632	0.666545	0.706536	R|X|U	COG3501	Uncharacterized conserved protein, implicated in type VI secretion and phage assembly
315	GC_00000002	gudaonensis	349	45	172	9	0	0.751632	0.666545	0.706536	R|X|U	COG3501	Uncharacterized conserved protein, implicated in type VI secretion and phage assembly
316	GC_00000002	gudaonensis	779	45	172	9	0	0.751632	0.666545	0.706536	R|X|U	COG3501	Uncharacterized conserved protein, implicated in type VI secretion and phage assembly
317	GC_00000002	halophilus	2739	45	172	9	0	0.751632	0.666545	0.706536	X|U|R	COG3501	Uncharacterized conserved protein, implicated in type VI secretion and phage assembly
318	GC_00000002	halophilus	1933	45	172	9	0	0.751632	0.666545	0.706536	X|U|R	COG3501	Uncharacterized conserved protein, implicated in type VI secretion and phage assembly
319	GC_00000002	halophilus	2343	45	172	9	0	0.751632	0.666545	0.706536	X|U|R	COG3501	Uncharacterized conserved protein, implicated in type VI secretion and phage assembly
320	GC_00000002	halophilus	802	45	172	9	0	0.751632	0.666545	0.706536	X|U|R	COG3501	Uncharacterized conserved protein, implicated in type VI secretion and phage assembly
321	GC_00000002	halophilus	1940	45	172	9	0	0.751632	0.666545	0.706536	X|U|R	COG3501	Uncharacterized conserved protein, implicated in type VI secretion and phage assembly
322	GC_00000002	halotolerans	188	45	172	9	0	0.751632	0.666545	0.706536	U|X|R	COG3501	Uncharacterized conserved protein, implicated in type VI secretion and phage assembly
323	GC_00000002	halotolerans	3383	45	172	9	0	0.751632	0.666545	0.706536	U|X|R	COG3501	Uncharacterized conserved protein, implicated in type VI secretion and phage assembly
324	GC_00000002	halotolerans	1235	45	172	9	0	0.751632	0.666545	0.706536	U|X|R	COG3501	Uncharacterized conserved protein, implicated in type VI secretion and phage assembly
325	GC_00000002	hydrocarbonoclasticus	3434	45	172	9	0	0.751632	0.666545	0.706536	R|U|X	COG3501	Uncharacterized conserved protein, implicated in type VI secretion and phage assembly
326	GC_00000002	hydrocarbonoclasticus	1018	45	172	9	0	0.751632	0.666545	0.706536	R|U|X	COG3501	Uncharacterized conserved protein, implicated in type VI secretion and phage assembly
327	GC_00000002	hydrocarbonoclasticus	2351	45	172	9	0	0.751632	0.666545	0.706536	R|U|X	COG3501	Uncharacterized conserved protein, implicated in type VI secretion and phage assembly
328	GC_00000002	lipolyticus	1243	45	172	9	0	0.751632	0.666545	0.706536	U|R|X	COG3501	Uncharacterized conserved protein, implicated in type VI secretion and phage assembly
329	GC_00000002	lipolyticus	3381	45	172	9	0	0.751632	0.666545	0.706536	U|R|X	COG3501	Uncharacterized conserved protein, implicated in type VI secretion and phage assembly
330	GC_00000002	lipolyticus	3571	45	172	9	0	0.751632	0.666545	0.706536	U|R|X	COG3501	Uncharacterized conserved protein, implicated in type VI secretion and phage assembly
331	GC_00000002	lipolyticus	3570	45	172	9	0	0.751632	0.666545	0.706536	U|R|X	COG3501	Uncharacterized conserved protein, implicated in type VI secretion and phage assembly
332	GC_00000002	litoralis	2483	45	172	9	0	0.751632	0.666545	0.706536	R|U|X	COG3501	Uncharacterized conserved protein, implicated in type VI secretion and phage assembly
333	GC_00000002	litoralis	265	45	172	9	0	0.751632	0.666545	0.706536	R|U|X	COG3501	Uncharacterized conserved protein, implicated in type VI secretion and phage assembly
334	GC_00000002	litoralis	1187	45	172	9	0	0.751632	0.666545	0.706536	R|U|X	COG3501	Uncharacterized conserved protein, implicated in type VI secretion and phage assembly
335	GC_00000002	lutaoensis	1137	45	172	9	0	0.751632	0.666545	0.706536	U|R|X	COG3501	Uncharacterized conserved protein, implicated in type VI secretion and phage assembly
336	GC_00000002	lutaoensis	984	45	172	9	0	0.751632	0.666545	0.706536
337	GC_00000002	lutaoensis	978	45	172	9	0	0.751632	0.666545	0.706536	U|R|X	COG3501	Uncharacterized conserved protein, implicated in type VI secretion and phage assembly
338	GC_00000002	lutaoensis	981	45	172	9	0	0.751632	0.666545	0.706536	U|R|X	COG3501	Uncharacterized conserved protein, implicated in type VI secretion and phage assembly
339	GC_00000002	manganoxydans	851	45	172	9	0	0.751632	0.666545	0.706536	X|U|R	COG3501	Uncharacterized conserved protein, implicated in type VI secretion and phage assembly
340	GC_00000002	manganoxydans	484	45	172	9	0	0.751632	0.666545	0.706536	X|U|R	COG3501	Uncharacterized conserved protein, implicated in type VI secretion and phage assembly
341	GC_00000002	manganoxydans	3461	45	172	9	0	0.751632	0.666545	0.706536	X|U|R	COG3501	Uncharacterized conserved protein, implicated in type VI secretion and phage assembly
342	GC_00000002	maritimus	3230	45	172	9	0	0.751632	0.666545	0.706536	X|U|R	COG3501	Uncharacterized conserved protein, implicated in type VI secretion and phage assembly
343	GC_00000002	maritimus	87	45	172	9	0	0.751632	0.666545	0.706536	X|U|R	COG3501	Uncharacterized conserved protein, implicated in type VI secretion and phage assembly
344	GC_00000002	maritimus	3462	45	172	9	0	0.751632	0.666545	0.706536	X|U|R	COG3501	Uncharacterized conserved protein, implicated in type VI secretion and phage assembly
345	GC_00000002	mobilis	3521	45	172	9	0	0.751632	0.666545	0.706536	X|R|U	COG3501	Uncharacterized conserved protein, implicated in type VI secretion and phage assembly
346	GC_00000002	mobilis	3571	45	172	9	0	0.751632	0.666545	0.706536	X|R|U	COG3501	Uncharacterized conserved protein, implicated in type VI secretion and phage assembly
347	GC_00000002	mobilis	1986	45	172	9	0	0.751632	0.666545	0.706536	X|R|U	COG3501	Uncharacterized conserved protein, implicated in type VI secretion and phage assembly
348	GC_00000002	mobilis	2810	45	172	9	0	0.751632	0.666545	0.706536	X|R|U	COG3501	Uncharacterized conserved protein, implicated in type VI secretion and phage assembly
349	GC_00000002	mobilis	3316	45	172	9	0	0.751632	0.666545	0.706536	X|R|U	COG3501	Uncharacterized conserved protein, implicated in type VI secretion and phage assembly
350	GC_00000002	nanhaiticus	683	45	172	9	0	0.751632	0.666545	0.706536	R|U|X	COG3501	Uncharacterized conserved protein, implicated in type VI secretion and phage assembly
351	GC_00000002	nanhaiticus	1370	45	172	9	0	0.751632	0.666545	0.706536	R|U|X	COG3501	Uncharacterized conserved protein, implicated in type VI secretion and phage assembly
352	GC_00000002	nanhaiticus	1154	45	172	9	0	0.751632	0.666545	0.706536	R|U|X	COG3501	Uncharacterized conserved protein, implicated in type VI secretion and phage assembly
353	GC_00000002	nanhaiticus	1153	45	172	9	0	0.751632	0.666545	0.706536	R|U|X	COG3501	Uncharacterized conserved protein, implicated in type VI secretion and phage assembly
354	GC_00000002	nanhaiticus	1	45	172	9	0	0.751632	0.666545	0.706536	R|U|X	COG3501	Uncharacterized conserved protein, implicated in type VI secretion and phage assembly
355	GC_00000002	nitratireducens	3	45	172	9	0	0.751632	0.666545	0.706536	X|U|R	COG3501	Uncharacterized conserved protein, implicated in type VI secretion and phage assembly
356	GC_00000002	nitratireducens	1923	45	172	9	0	0.751632	0.666545	0.706536	X|U|R	COG3501	Uncharacterized conserved protein, implicated in type VI secretion and phage assembly
357	GC_00000002	nitratireducens	319	45	172	9	0	0.751632	0.666545	0.706536	X|U|R	COG3501	Uncharacterized conserved protein, implicated in type VI secretion and phage assembly
358	GC_00000002	pelagius	811	45	172	9	0	0.751632	0.666545	0.706536	R|U|X	COG3501	Uncharacterized conserved protein, implicated in type VI secretion and phage assembly
359	GC_00000002	pelagius	3162	45	172	9	0	0.751632	0.666545	0.706536	R|U|X	COG3501	Uncharacterized conserved protein, implicated in type VI secretion and phage assembly
360	GC_00000002	pelagius	1832	45	172	9	0	0.751632	0.666545	0.706536	R|U|X	COG3501	Uncharacterized conserved protein, implicated in type VI secretion and phage assembly
361	GC_00000002	piscensis	2394	45	172	9	0	0.751632	0.666545	0.706536	U|X|R	COG3501	Uncharacterized conserved protein, implicated in type VI secretion and phage assembly
362	GC_00000002	piscensis	2808	45	172	9	0	0.751632	0.666545	0.706536	U|X|R	COG3501	Uncharacterized conserved protein, implicated in type VI secretion and phage assembly
363	GC_00000002	piscensis	2497	45	172	9	0	0.751632	0.666545	0.706536	U|X|R	COG3501	Uncharacterized conserved protein, implicated in type VI secretion and phage assembly
364	GC_00000002	piscensis	2398	45	172	9	0	0.751632	0.666545	0.706536	U|X|R	COG3501	Uncharacterized conserved protein, implicated in type VI secretion and phage assembly
365	GC_00000002	profundi	2047	45	172	9	0	0.751632	0.666545	0.706536	X|R|U	COG3501	Uncharacterized conserved protein, implicated in type VI secretion and phage assembly
366	GC_00000002	profundi	1068	45	172	9	0	0.751632	0.666545	0.706536	X|R|U	COG3501	Uncharacterized conserved protein, implicated in type VI secretion and phage assembly
367	GC_00000002	psychrophilus	2351	45	172	9	0	0.751632	0.666545	0.706536	R|U|X	COG3501	Uncharacterized conserved protein, implicated in type VI secretion and phage assembly
368	GC_00000002	psychrophilus	2663	45	172	9	0	0.751632	0.666545	0.706536	R|U|X	COG3501	Uncharacterized conserved protein, implicated in type VI secretion and phage assembly
369	GC_00000002	psychrophilus	2662	45	172	9	0	0.751632	0.666545	0.706536	R|U|X	COG3501	Uncharacterized conserved protein, implicated in type VI secretion and phage assembly
370	GC_00000002	salarius	464	45	172	9	0	0.751632	0.666545	0.706536	U|X|R	COG3501	Uncharacterized conserved protein, implicated in type VI secretion and phage assembly
371	GC_00000002	salarius	3376	45	172	9	0	0.751632	0.666545	0.706536	U|X|R	COG3501	Uncharacterized conserved protein, implicated in type VI secretion and phage assembly
372	GC_00000002	salarius	2781	45	172	9	0	0.751632	0.666545	0.706536	U|X|R	COG3501	Uncharacterized conserved protein, implicated in type VI secretion and phage assembly
373	GC_00000002	salexigens	2450	45	172	9	0	0.751632	0.666545	0.706536	U|X|R	COG3501	Uncharacterized conserved protein, implicated in type VI secretion and phage assembly
374	GC_00000002	salexigens	3452	45	172	9	0	0.751632	0.666545	0.706536	U|X|R	COG3501	Uncharacterized conserved protein, implicated in type VI secretion and phage assembly
375	GC_00000002	salexigens	730	45	172	9	0	0.751632	0.666545	0.706536	U|X|R	COG3501	Uncharacterized conserved protein, implicated in type VI secretion and phage assembly
376	GC_00000002	salsuginis	1631	45	172	9	0	0.751632	0.666545	0.706536	R|X|U	COG3501	Uncharacterized conserved protein, implicated in type VI secretion and phage assembly
377	GC_00000002	salsuginis	2514	45	172	9	0	0.751632	0.666545	0.706536	R|X|U	COG3501	Uncharacterized conserved protein, implicated in type VI secretion and phage assembly
378	GC_00000002	santoriniensis	368	45	172	9	0	0.751632	0.666545	0.706536	X|R|U	COG3501	Uncharacterized conserved protein, implicated in type VI secretion and phage assembly
379	GC_00000002	segnicrescens	685	45	172	9	0	0.751632	0.666545	0.706536	M	COG3772	Phage-related lysozyme (muramidase), GH24 family
380	GC_00000002	shengliensis	2509	45	172	9	0	0.751632	0.666545	0.706536	U|R|X	COG3501	Uncharacterized conserved protein, implicated in type VI secretion and phage assembly
381	GC_00000002	shengliensis	2634	45	172	9	0	0.751632	0.666545	0.706536	U|R|X	COG3501	Uncharacterized conserved protein, implicated in type VI secretion and phage assembly
382	GC_00000002	shengliensis	3663	45	172	9	0	0.751632	0.666545	0.706536	U|R|X	COG3501	Uncharacterized conserved protein, implicated in type VI secretion and phage assembly
383	GC_00000002	shengliensis	2547	45	172	9	0	0.751632	0.666545	0.706536	U|R|X	COG3501	Uncharacterized conserved protein, implicated in type VI secretion and phage assembly
384	GC_00000002	shengliensis	533	45	172	9	0	0.751632	0.666545	0.706536	U|R|X	COG3501	Uncharacterized conserved protein, implicated in type VI secretion and phage assembly
385	GC_00000002	shengliensis	2508	45	172	9	0	0.751632	0.666545	0.706536	U|R|X	COG3501	Uncharacterized conserved protein, implicated in type VI secretion and phage assembly
386	GC_00000002	similis	3885	45	172	9	0	0.751632	0.666545	0.706536	X|U|R	COG3501	Uncharacterized conserved protein, implicated in type VI secretion and phage assembly
387	GC_00000002	similis	2484	45	172	9	0	0.751632	0.666545	0.706536	X|U|R	COG3501	Uncharacterized conserved protein, implicated in type VI secretion and phage assembly
388	GC_00000002	similis	4033	45	172	9	0	0.751632	0.666545	0.706536	X|U|R	COG3501	Uncharacterized conserved protein, implicated in type VI secretion and phage assembly
389	GC_00000002	similis	2483	45	172	9	0	0.751632	0.666545	0.706536	X|U|R	COG3501	Uncharacterized conserved protein, implicated in type VI secretion and phage assembly
390	GC_00000002	similis	4032	45	172	9	0	0.751632	0.666545	0.706536	X|U|R	COG3501	Uncharacterized conserved protein, implicated in type VI secretion and phage assembly
391	GC_00000002	similis	2485	45	172	9	0	0.751632	0.666545	0.706536	X|U|R	COG3501	Uncharacterized conserved protein, implicated in type VI secretion and phage assembly
392	GC_00000002	subterrani	2937	45	172	9	0	0.751632	0.666545	0.706536	U|X|R	COG3501	Uncharacterized conserved protein, implicated in type VI secretion and phage assembly
393	GC_00000002	subterrani	1231	45	172	9	0	0.751632	0.666545	0.706536	U|X|R	COG3501	Uncharacterized conserved protein, implicated in type VI secretion and phage assembly
394	GC_00000002	subterrani	1795	45	172	9	0	0.751632	0.666545	0.706536	U|X|R	COG3501	Uncharacterized conserved protein, implicated in type VI secretion and phage assembly
395	GC_00000002	subterrani	1585	45	172	9	0	0.751632	0.666545	0.706536	U|X|R	COG3501	Uncharacterized conserved protein, implicated in type VI secretion and phage assembly
396	GC_00000002	vinifirmus	1688	45	172	9	0	0.751632	0.666545	0.706536	U|X|R	COG3501	Uncharacterized conserved protein, implicated in type VI secretion and phage assembly
397	GC_00000002	vinifirmus	1531	45	172	9	0	0.751632	0.666545	0.706536	U|X|R	COG3501	Uncharacterized conserved protein, implicated in type VI secretion and phage assembly
398	GC_00000002	vinifirmus	3057	45	172	9	0	0.751632	0.666545	0.706536	U|X|R	COG3501	Uncharacterized conserved protein, implicated in type VI secretion and phage assembly
399	GC_00000002	zhejiangensis	357	45	172	9	0	0.751632	0.666545	0.706536	R|X|U	COG3501	Uncharacterized conserved protein, implicated in type VI secretion and phage assembly
400	GC_00000002	zhejiangensis	2388	45	172	9	0	0.751632	0.666545	0.706536	R|X|U	COG3501	Uncharacterized conserved protein, implicated in type VI secretion and phage assembly
401	GC_00000002	zhejiangensis	3120	45	172	9	0	0.751632	0.666545	0.706536	R|X|U	COG3501	Uncharacterized conserved protein, implicated in type VI secretion and phage assembly
402	GC_00000003	M1C	2889	53	145	5	0	0.731998	0.908343	0.810691	I	COG1960	Acyl-CoA dehydrogenase related to the alkylation response protein AidB
403	GC_00000003	M1C	2888	53	145	5	0	0.731998	0.908343	0.810691	I	COG1960	Acyl-CoA dehydrogenase related to the alkylation response protein AidB
404	GC_00000003	M2C	2888	53	145	5	0	0.731998	0.908343	0.810691	I	COG1960	Acyl-CoA dehydrogenase related to the alkylation response protein AidB
405	GC_00000003	M2C	2887	53	145	5	0	0.731998	0.908343	0.810691	I	COG1960	Acyl-CoA dehydrogenase related to the alkylation response protein AidB
406	GC_00000003	M3C	3867	53	145	5	0	0.731998	0.908343	0.810691	I	COG1960	Acyl-CoA dehydrogenase related to the alkylation response protein AidB
407	GC_00000003	M3C	3868	53	145	5	0	0.731998	0.908343	0.810691	I	COG1960	Acyl-CoA dehydrogenase related to the alkylation response protein AidB
408	GC_00000003	M4C	2892	53	145	5	0	0.731998	0.908343	0.810691	I	COG1960	Acyl-CoA dehydrogenase related to the alkylation response protein AidB
409	GC_00000003	M4C	2891	53	145	5	0	0.731998	0.908343	0.810691	I	COG1960	Acyl-CoA dehydrogenase related to the alkylation response protein AidB
410	GC_00000003	CB1	1039	53	145	5	0	0.731998	0.908343	0.810691	I	COG1960	Acyl-CoA dehydrogenase related to the alkylation response protein AidB
411	GC_00000003	CB1	1038	53	145	5	0	0.731998	0.908343	0.810691	I	COG1960	Acyl-CoA dehydrogenase related to the alkylation response protein AidB
412	GC_00000003	CBIA	38780	53	145	5	0	0.731998	0.908343	0.810691	I	COG1960	Acyl-CoA dehydrogenase related to the alkylation response protein AidB
413	GC_00000003	CBIA	38779	53	145	5	0	0.731998	0.908343	0.810691	I	COG1960	Acyl-CoA dehydrogenase related to the alkylation response protein AidB
414	GC_00000003	CBIW17	83709	53	145	5	0	0.731998	0.908343	0.810691	I	COG1960	Acyl-CoA dehydrogenase related to the alkylation response protein AidB
415	GC_00000003	CBIW17	83708	53	145	5	0	0.731998	0.908343	0.810691	I	COG1960	Acyl-CoA dehydrogenase related to the alkylation response protein AidB
416	GC_00000003	CBIW18	30378	53	145	5	0	0.731998	0.908343	0.810691	I	COG1960	Acyl-CoA dehydrogenase related to the alkylation response protein AidB
417	GC_00000003	CBIW18	30379	53	145	5	0	0.731998	0.908343	0.810691	I	COG1960	Acyl-CoA dehydrogenase related to the alkylation response protein AidB
418	GC_00000003	adhaerens	2466	53	145	5	0	0.731998	0.908343	0.810691	I	COG1960	Acyl-CoA dehydrogenase related to the alkylation response protein AidB
419	GC_00000003	adhaerens	3660	53	145	5	0	0.731998	0.908343	0.810691	I	COG1960	Acyl-CoA dehydrogenase related to the alkylation response protein AidB
420	GC_00000003	adhaerens	2465	53	145	5	0	0.731998	0.908343	0.810691	I	COG1960	Acyl-CoA dehydrogenase related to the alkylation response protein AidB
421	GC_00000003	algicola	921	53	145	5	0	0.731998	0.908343	0.810691	I	COG1960	Acyl-CoA dehydrogenase related to the alkylation response protein AidB
422	GC_00000003	algicola	2729	53	145	5	0	0.731998	0.908343	0.810691	I	COG1960	Acyl-CoA dehydrogenase related to the alkylation response protein AidB
423	GC_00000003	algicola	920	53	145	5	0	0.731998	0.908343	0.810691	I	COG1960	Acyl-CoA dehydrogenase related to the alkylation response protein AidB
424	GC_00000003	antarcticus	1586	53	145	5	0	0.731998	0.908343	0.810691	I	COG1960	Acyl-CoA dehydrogenase related to the alkylation response protein AidB
425	GC_00000003	antarcticus	1587	53	145	5	0	0.731998	0.908343	0.810691	I	COG1960	Acyl-CoA dehydrogenase related to the alkylation response protein AidB
426	GC_00000003	antarcticus	549	53	145	5	0	0.731998	0.908343	0.810691	I	COG1960	Acyl-CoA dehydrogenase related to the alkylation response protein AidB
427	GC_00000003	aromaticivorans	450	53	145	5	0	0.731998	0.908343	0.810691	I	COG1960	Acyl-CoA dehydrogenase related to the alkylation response protein AidB
428	GC_00000003	aromaticivorans	1738	53	145	5	0	0.731998	0.908343	0.810691	I	COG1960	Acyl-CoA dehydrogenase related to the alkylation response protein AidB
429	GC_00000003	aromaticivorans	451	53	145	5	0	0.731998	0.908343	0.810691	I	COG1960	Acyl-CoA dehydrogenase related to the alkylation response protein AidB
430	GC_00000003	bohaiensis	1471	53	145	5	0	0.731998	0.908343	0.810691	I	COG1960	Acyl-CoA dehydrogenase related to the alkylation response protein AidB
431	GC_00000003	bohaiensis	4106	53	145	5	0	0.731998	0.908343	0.810691	I	COG1960	Acyl-CoA dehydrogenase related to the alkylation response protein AidB
432	GC_00000003	bohaiensis	1472	53	145	5	0	0.731998	0.908343	0.810691	I	COG1960	Acyl-CoA dehydrogenase related to the alkylation response protein AidB
433	GC_00000003	changyiensis	2981	53	145	5	0	0.731998	0.908343	0.810691	I	COG1960	Acyl-CoA dehydrogenase related to the alkylation response protein AidB
434	GC_00000003	changyiensis	2980	53	145	5	0	0.731998	0.908343	0.810691	I	COG1960	Acyl-CoA dehydrogenase related to the alkylation response protein AidB
435	GC_00000003	confluentis	297	53	145	5	0	0.731998	0.908343	0.810691	I	COG1960	Acyl-CoA dehydrogenase related to the alkylation response protein AidB
436	GC_00000003	confluentis	296	53	145	5	0	0.731998	0.908343	0.810691	I	COG1960	Acyl-CoA dehydrogenase related to the alkylation response protein AidB
437	GC_00000003	daepoensis	619	53	145	5	0	0.731998	0.908343	0.810691	I	COG1960	Acyl-CoA dehydrogenase related to the alkylation response protein AidB
438	GC_00000003	daepoensis	2806	53	145	5	0	0.731998	0.908343	0.810691	I	COG1960	Acyl-CoA dehydrogenase related to the alkylation response protein AidB
439	GC_00000003	daepoensis	620	53	145	5	0	0.731998	0.908343	0.810691	I	COG1960	Acyl-CoA dehydrogenase related to the alkylation response protein AidB
440	GC_00000003	daqiaonensis	1788	53	145	5	0	0.731998	0.908343	0.810691	I	COG1960	Acyl-CoA dehydrogenase related to the alkylation response protein AidB
441	GC_00000003	daqiaonensis	1789	53	145	5	0	0.731998	0.908343	0.810691	I	COG1960	Acyl-CoA dehydrogenase related to the alkylation response protein AidB
442	GC_00000003	excellens	415	53	145	5	0	0.731998	0.908343	0.810691	I	COG1960	Acyl-CoA dehydrogenase related to the alkylation response protein AidB
443	GC_00000003	excellens	2955	53	145	5	0	0.731998	0.908343	0.810691	I	COG1960	Acyl-CoA dehydrogenase related to the alkylation response protein AidB
444	GC_00000003	excellens	416	53	145	5	0	0.731998	0.908343	0.810691	I	COG1960	Acyl-CoA dehydrogenase related to the alkylation response protein AidB
445	GC_00000003	flavimaris	218	53	145	5	0	0.731998	0.908343	0.810691	I	COG1960	Acyl-CoA dehydrogenase related to the alkylation response protein AidB
446	GC_00000003	flavimaris	3354	53	145	5	0	0.731998	0.908343	0.810691	I	COG1960	Acyl-CoA dehydrogenase related to the alkylation response protein AidB
447	GC_00000003	flavimaris	219	53	145	5	0	0.731998	0.908343	0.810691	I	COG1960	Acyl-CoA dehydrogenase related to the alkylation response protein AidB
448	GC_00000003	fonticola	2662	53	145	5	0	0.731998	0.908343	0.810691	I	COG1960	Acyl-CoA dehydrogenase related to the alkylation response protein AidB
449	GC_00000003	fonticola	3995	53	145	5	0	0.731998	0.908343	0.810691	I	COG1960	Acyl-CoA dehydrogenase related to the alkylation response protein AidB
450	GC_00000003	fonticola	2661	53	145	5	0	0.731998	0.908343	0.810691	I	COG1960	Acyl-CoA dehydrogenase related to the alkylation response protein AidB
451	GC_00000003	fuscus	2310	53	145	5	0	0.731998	0.908343	0.810691	I	COG1960	Acyl-CoA dehydrogenase related to the alkylation response protein AidB
452	GC_00000003	fuscus	581	53	145	5	0	0.731998	0.908343	0.810691	I	COG1960	Acyl-CoA dehydrogenase related to the alkylation response protein AidB
453	GC_00000003	fuscus	2309	53	145	5	0	0.731998	0.908343	0.810691	I	COG1960	Acyl-CoA dehydrogenase related to the alkylation response protein AidB
454	GC_00000003	gelidimuriae	94	53	145	5	0	0.731998	0.908343	0.810691	I	COG1960	Acyl-CoA dehydrogenase related to the alkylation response protein AidB
455	GC_00000003	gelidimuriae	93	53	145	5	0	0.731998	0.908343	0.810691	I	COG1960	Acyl-CoA dehydrogenase related to the alkylation response protein AidB
456	GC_00000003	gudaonensis	1874	53	145	5	0	0.731998	0.908343	0.810691	I	COG1960	Acyl-CoA dehydrogenase related to the alkylation response protein AidB
457	GC_00000003	gudaonensis	2900	53	145	5	0	0.731998	0.908343	0.810691	I	COG1960	Acyl-CoA dehydrogenase related to the alkylation response protein AidB
458	GC_00000003	gudaonensis	1873	53	145	5	0	0.731998	0.908343	0.810691	I	COG1960	Acyl-CoA dehydrogenase related to the alkylation response protein AidB
459	GC_00000003	guineae	899	53	145	5	0	0.731998	0.908343	0.810691	I	COG1960	Acyl-CoA dehydrogenase related to the alkylation response protein AidB
460	GC_00000003	guineae	2298	53	145	5	0	0.731998	0.908343	0.810691	I	COG1960	Acyl-CoA dehydrogenase related to the alkylation response protein AidB
461	GC_00000003	guineae	898	53	145	5	0	0.731998	0.908343	0.810691	I	COG1960	Acyl-CoA dehydrogenase related to the alkylation response protein AidB
462	GC_00000003	halophilus	2128	53	145	5	0	0.731998	0.908343	0.810691	I	COG1960	Acyl-CoA dehydrogenase related to the alkylation response protein AidB
463	GC_00000003	halophilus	42	53	145	5	0	0.731998	0.908343	0.810691	I	COG1960	Acyl-CoA dehydrogenase related to the alkylation response protein AidB
464	GC_00000003	halophilus	2127	53	145	5	0	0.731998	0.908343	0.810691	I	COG1960	Acyl-CoA dehydrogenase related to the alkylation response protein AidB
465	GC_00000003	halotolerans	266	53	145	5	0	0.731998	0.908343	0.810691	I	COG1960	Acyl-CoA dehydrogenase related to the alkylation response protein AidB
466	GC_00000003	halotolerans	1500	53	145	5	0	0.731998	0.908343	0.810691	I	COG1960	Acyl-CoA dehydrogenase related to the alkylation response protein AidB
467	GC_00000003	halotolerans	265	53	145	5	0	0.731998	0.908343	0.810691	I	COG1960	Acyl-CoA dehydrogenase related to the alkylation response protein AidB
468	GC_00000003	hydrocarbonoclasticus	2491	53	145	5	0	0.731998	0.908343	0.810691	I	COG1960	Acyl-CoA dehydrogenase related to the alkylation response protein AidB
469	GC_00000003	hydrocarbonoclasticus	3646	53	145	5	0	0.731998	0.908343	0.810691	I	COG1960	Acyl-CoA dehydrogenase related to the alkylation response protein AidB
470	GC_00000003	hydrocarbonoclasticus	2490	53	145	5	0	0.731998	0.908343	0.810691	I	COG1960	Acyl-CoA dehydrogenase related to the alkylation response protein AidB
471	GC_00000003	lipolyticus	333	53	145	5	0	0.731998	0.908343	0.810691	I	COG1960	Acyl-CoA dehydrogenase related to the alkylation response protein AidB
472	GC_00000003	lipolyticus	2131	53	145	5	0	0.731998	0.908343	0.810691	I	COG1960	Acyl-CoA dehydrogenase related to the alkylation response protein AidB
473	GC_00000003	lipolyticus	332	53	145	5	0	0.731998	0.908343	0.810691	I	COG1960	Acyl-CoA dehydrogenase related to the alkylation response protein AidB
474	GC_00000003	litoralis	1317	53	145	5	0	0.731998	0.908343	0.810691	I	COG1960	Acyl-CoA dehydrogenase related to the alkylation response protein AidB
475	GC_00000003	litoralis	2332	53	145	5	0	0.731998	0.908343	0.810691	I	COG1960	Acyl-CoA dehydrogenase related to the alkylation response protein AidB
476	GC_00000003	litoralis	1316	53	145	5	0	0.731998	0.908343	0.810691	I	COG1960	Acyl-CoA dehydrogenase related to the alkylation response protein AidB
477	GC_00000003	lutaoensis	60	53	145	5	0	0.731998	0.908343	0.810691	I	COG1960	Acyl-CoA dehydrogenase related to the alkylation response protein AidB
478	GC_00000003	lutaoensis	1541	53	145	5	0	0.731998	0.908343	0.810691	I	COG1960	Acyl-CoA dehydrogenase related to the alkylation response protein AidB
479	GC_00000003	lutaoensis	61	53	145	5	0	0.731998	0.908343	0.810691	I	COG1960	Acyl-CoA dehydrogenase related to the alkylation response protein AidB
480	GC_00000003	manganoxydans	3620	53	145	5	0	0.731998	0.908343	0.810691	I	COG1960	Acyl-CoA dehydrogenase related to the alkylation response protein AidB
481	GC_00000003	manganoxydans	2281	53	145	5	0	0.731998	0.908343	0.810691	I	COG1960	Acyl-CoA dehydrogenase related to the alkylation response protein AidB
482	GC_00000003	manganoxydans	3621	53	145	5	0	0.731998	0.908343	0.810691	I	COG1960	Acyl-CoA dehydrogenase related to the alkylation response protein AidB
483	GC_00000003	maritimus	277	53	145	5	0	0.731998	0.908343	0.810691	I	COG1960	Acyl-CoA dehydrogenase related to the alkylation response protein AidB
484	GC_00000003	maritimus	1515	53	145	5	0	0.731998	0.908343	0.810691	I	COG1960	Acyl-CoA dehydrogenase related to the alkylation response protein AidB
485	GC_00000003	maritimus	278	53	145	5	0	0.731998	0.908343	0.810691	I	COG1960	Acyl-CoA dehydrogenase related to the alkylation response protein AidB
486	GC_00000003	mobilis	394	53	145	5	0	0.731998	0.908343	0.810691	I	COG1960	Acyl-CoA dehydrogenase related to the alkylation response protein AidB
487	GC_00000003	mobilis	1063	53	145	5	0	0.731998	0.908343	0.810691	I	COG1960	Acyl-CoA dehydrogenase related to the alkylation response protein AidB
488	GC_00000003	mobilis	395	53	145	5	0	0.731998	0.908343	0.810691	I	COG1960	Acyl-CoA dehydrogenase related to the alkylation response protein AidB
489	GC_00000003	nanhaiticus	2953	53	145	5	0	0.731998	0.908343	0.810691	I	COG1960	Acyl-CoA dehydrogenase related to the alkylation response protein AidB
490	GC_00000003	nanhaiticus	991	53	145	5	0	0.731998	0.908343	0.810691	I	COG1960	Acyl-CoA dehydrogenase related to the alkylation response protein AidB
491	GC_00000003	nanhaiticus	2954	53	145	5	0	0.731998	0.908343	0.810691	I	COG1960	Acyl-CoA dehydrogenase related to the alkylation response protein AidB
492	GC_00000003	nitratireducens	1710	53	145	5	0	0.731998	0.908343	0.810691	I	COG1960	Acyl-CoA dehydrogenase related to the alkylation response protein AidB
493	GC_00000003	nitratireducens	2768	53	145	5	0	0.731998	0.908343	0.810691	I	COG1960	Acyl-CoA dehydrogenase related to the alkylation response protein AidB
494	GC_00000003	nitratireducens	1712	53	145	5	0	0.731998	0.908343	0.810691	I	COG1960	Acyl-CoA dehydrogenase related to the alkylation response protein AidB
495	GC_00000003	pelagius	2011	53	145	5	0	0.731998	0.908343	0.810691	I	COG1960	Acyl-CoA dehydrogenase related to the alkylation response protein AidB
496	GC_00000003	pelagius	603	53	145	5	0	0.731998	0.908343	0.810691	I	COG1960	Acyl-CoA dehydrogenase related to the alkylation response protein AidB
497	GC_00000003	pelagius	2010	53	145	5	0	0.731998	0.908343	0.810691	I	COG1960	Acyl-CoA dehydrogenase related to the alkylation response protein AidB
498	GC_00000003	persicus	1246	53	145	5	0	0.731998	0.908343	0.810691	I	COG1960	Acyl-CoA dehydrogenase related to the alkylation response protein AidB
499	GC_00000003	persicus	1245	53	145	5	0	0.731998	0.908343	0.810691	I	COG1960	Acyl-CoA dehydrogenase related to the alkylation response protein AidB
500	GC_00000003	piscensis	2662	53	145	5	0	0.731998	0.908343	0.810691	I	COG1960	Acyl-CoA dehydrogenase related to the alkylation response protein AidB
501	GC_00000003	piscensis	630	53	145	5	0	0.731998	0.908343	0.810691	I	COG1960	Acyl-CoA dehydrogenase related to the alkylation response protein AidB
502	GC_00000003	piscensis	2661	53	145	5	0	0.731998	0.908343	0.810691	I	COG1960	Acyl-CoA dehydrogenase related to the alkylation response protein AidB
503	GC_00000003	profundi	2711	53	145	5	0	0.731998	0.908343	0.810691	I	COG1960	Acyl-CoA dehydrogenase related to the alkylation response protein AidB
504	GC_00000003	profundi	1683	53	145	5	0	0.731998	0.908343	0.810691	I	COG1960	Acyl-CoA dehydrogenase related to the alkylation response protein AidB
505	GC_00000003	profundi	2712	53	145	5	0	0.731998	0.908343	0.810691	I	COG1960	Acyl-CoA dehydrogenase related to the alkylation response protein AidB
506	GC_00000003	psychrophilus	2538	53	145	5	0	0.731998	0.908343	0.810691	I	COG1960	Acyl-CoA dehydrogenase related to the alkylation response protein AidB
507	GC_00000003	psychrophilus	2537	53	145	5	0	0.731998	0.908343	0.810691	I	COG1960	Acyl-CoA dehydrogenase related to the alkylation response protein AidB
508	GC_00000003	salarius	1347	53	145	5	0	0.731998	0.908343	0.810691	I	COG1960	Acyl-CoA dehydrogenase related to the alkylation response protein AidB
509	GC_00000003	salarius	200	53	145	5	0	0.731998	0.908343	0.810691	I	COG1960	Acyl-CoA dehydrogenase related to the alkylation response protein AidB
510	GC_00000003	salarius	1348	53	145	5	0	0.731998	0.908343	0.810691	I	COG1960	Acyl-CoA dehydrogenase related to the alkylation response protein AidB
511	GC_00000003	salexigens	923	53	145	5	0	0.731998	0.908343	0.810691	I	COG1960	Acyl-CoA dehydrogenase related to the alkylation response protein AidB
512	GC_00000003	salexigens	1351	53	145	5	0	0.731998	0.908343	0.810691	I	COG1960	Acyl-CoA dehydrogenase related to the alkylation response protein AidB
513	GC_00000003	salexigens	924	53	145	5	0	0.731998	0.908343	0.810691	I	COG1960	Acyl-CoA dehydrogenase related to the alkylation response protein AidB
514	GC_00000003	salicampi	246	53	145	5	0	0.731998	0.908343	0.810691	I	COG1960	Acyl-CoA dehydrogenase related to the alkylation response protein AidB
515	GC_00000003	salicampi	3701	53	145	5	0	0.731998	0.908343	0.810691	I	COG1960	Acyl-CoA dehydrogenase related to the alkylation response protein AidB
516	GC_00000003	salicampi	245	53	145	5	0	0.731998	0.908343	0.810691	I	COG1960	Acyl-CoA dehydrogenase related to the alkylation response protein AidB
517	GC_00000003	salinus	413	53	145	5	0	0.731998	0.908343	0.810691	I	COG1960	Acyl-CoA dehydrogenase related to the alkylation response protein AidB
518	GC_00000003	salinus	3040	53	145	5	0	0.731998	0.908343	0.810691	I	COG1960	Acyl-CoA dehydrogenase related to the alkylation response protein AidB
519	GC_00000003	salinus	414	53	145	5	0	0.731998	0.908343	0.810691	I	COG1960	Acyl-CoA dehydrogenase related to the alkylation response protein AidB
520	GC_00000003	salsuginis	692	53	145	5	0	0.731998	0.908343	0.810691	I	COG1960	Acyl-CoA dehydrogenase related to the alkylation response protein AidB
521	GC_00000003	salsuginis	1824	53	145	5	0	0.731998	0.908343	0.810691	I	COG1960	Acyl-CoA dehydrogenase related to the alkylation response protein AidB
522	GC_00000003	salsuginis	691	53	145	5	0	0.731998	0.908343	0.810691	I	COG1960	Acyl-CoA dehydrogenase related to the alkylation response protein AidB
523	GC_00000003	santoriniensis	1824	53	145	5	0	0.731998	0.908343	0.810691	I	COG1960	Acyl-CoA dehydrogenase related to the alkylation response protein AidB
524	GC_00000003	santoriniensis	2906	53	145	5	0	0.731998	0.908343	0.810691	I	COG1960	Acyl-CoA dehydrogenase related to the alkylation response protein AidB
525	GC_00000003	santoriniensis	1823	53	145	5	0	0.731998	0.908343	0.810691	I	COG1960	Acyl-CoA dehydrogenase related to the alkylation response protein AidB
526	GC_00000003	segnicrescens	1267	53	145	5	0	0.731998	0.908343	0.810691	I	COG1960	Acyl-CoA dehydrogenase related to the alkylation response protein AidB
527	GC_00000003	segnicrescens	1266	53	145	5	0	0.731998	0.908343	0.810691	I	COG1960	Acyl-CoA dehydrogenase related to the alkylation response protein AidB
528	GC_00000003	shengliensis	2323	53	145	5	0	0.731998	0.908343	0.810691	I	COG1960	Acyl-CoA dehydrogenase related to the alkylation response protein AidB
529	GC_00000003	shengliensis	1773	53	145	5	0	0.731998	0.908343	0.810691	I	COG1960	Acyl-CoA dehydrogenase related to the alkylation response protein AidB
530	GC_00000003	shengliensis	2324	53	145	5	0	0.731998	0.908343	0.810691	I	COG1960	Acyl-CoA dehydrogenase related to the alkylation response protein AidB
531	GC_00000003	similis	3638	53	145	5	0	0.731998	0.908343	0.810691	I	COG1960	Acyl-CoA dehydrogenase related to the alkylation response protein AidB
532	GC_00000003	similis	2962	53	145	5	0	0.731998	0.908343	0.810691	I	COG1960	Acyl-CoA dehydrogenase related to the alkylation response protein AidB
533	GC_00000003	similis	2963	53	145	5	0	0.731998	0.908343	0.810691	I	COG1960	Acyl-CoA dehydrogenase related to the alkylation response protein AidB
534	GC_00000003	similis	2965	53	145	5	0	0.731998	0.908343	0.810691	I	COG1960	Acyl-CoA dehydrogenase related to the alkylation response protein AidB
535	GC_00000003	similis	2964	53	145	5	0	0.731998	0.908343	0.810691	I	COG1960	Acyl-CoA dehydrogenase related to the alkylation response protein AidB
536	GC_00000003	subterrani	1873	53	145	5	0	0.731998	0.908343	0.810691	I	COG1960	Acyl-CoA dehydrogenase related to the alkylation response protein AidB
537	GC_00000003	subterrani	3140	53	145	5	0	0.731998	0.908343	0.810691	I	COG1960	Acyl-CoA dehydrogenase related to the alkylation response protein AidB
538	GC_00000003	subterrani	1872	53	145	5	0	0.731998	0.908343	0.810691	I	COG1960	Acyl-CoA dehydrogenase related to the alkylation response protein AidB
539	GC_00000003	vinifirmus	422	53	145	5	0	0.731998	0.908343	0.810691	I	COG1960	Acyl-CoA dehydrogenase related to the alkylation response protein AidB
540	GC_00000003	vinifirmus	2949	53	145	5	0	0.731998	0.908343	0.810691	I	COG1960	Acyl-CoA dehydrogenase related to the alkylation response protein AidB
541	GC_00000003	vinifirmus	423	53	145	5	0	0.731998	0.908343	0.810691	I	COG1960	Acyl-CoA dehydrogenase related to the alkylation response protein AidB
542	GC_00000003	vulgaris	3087	53	145	5	0	0.731998	0.908343	0.810691	I	COG1960	Acyl-CoA dehydrogenase related to the alkylation response protein AidB
543	GC_00000003	vulgaris	3088	53	145	5	0	0.731998	0.908343	0.810691	I	COG1960	Acyl-CoA dehydrogenase related to the alkylation response protein AidB
544	GC_00000003	zhejiangensis	1755	53	145	5	0	0.731998	0.908343	0.810691	I	COG1960	Acyl-CoA dehydrogenase related to the alkylation response protein AidB
545	GC_00000003	zhejiangensis	588	53	145	5	0	0.731998	0.908343	0.810691	I	COG1960	Acyl-CoA dehydrogenase related to the alkylation response protein AidB
546	GC_00000003	zhejiangensis	1756	53	145	5	0	0.731998	0.908343	0.810691	I	COG1960	Acyl-CoA dehydrogenase related to the alkylation response protein AidB
547	GC_00000004	M1C	676	53	143	5	0	0.960606	0.723158	0.825139	J	COG0050	Translation elongation factor EF-Tu, a GTPase
548	GC_00000004	M1C	664	53	143	5	0	0.960606	0.723158	0.825139	J	COG0050	Translation elongation factor EF-Tu, a GTPase
549	GC_00000004	M2C	678	53	143	5	0	0.960606	0.723158	0.825139	J	COG0050	Translation elongation factor EF-Tu, a GTPase
550	GC_00000004	M2C	666	53	143	5	0	0.960606	0.723158	0.825139	J	COG0050	Translation elongation factor EF-Tu, a GTPase
551	GC_00000004	M3C	1763	53	143	5	0	0.960606	0.723158	0.825139	J	COG0050	Translation elongation factor EF-Tu, a GTPase
552	GC_00000004	M3C	1775	53	143	5	0	0.960606	0.723158	0.825139	J	COG0050	Translation elongation factor EF-Tu, a GTPase
553	GC_00000004	M4C	678	53	143	5	0	0.960606	0.723158	0.825139	J	COG0050	Translation elongation factor EF-Tu, a GTPase
554	GC_00000004	M4C	666	53	143	5	0	0.960606	0.723158	0.825139	J	COG0050	Translation elongation factor EF-Tu, a GTPase
555	GC_00000004	CB1	2282	53	143	5	0	0.960606	0.723158	0.825139	J	COG0050	Translation elongation factor EF-Tu, a GTPase
556	GC_00000004	CB1	2270	53	143	5	0	0.960606	0.723158	0.825139	J	COG0050	Translation elongation factor EF-Tu, a GTPase
557	GC_00000004	CBIA	32416	53	143	5	0	0.960606	0.723158	0.825139	J	COG0050	Translation elongation factor EF-Tu, a GTPase
558	GC_00000004	CBIA	32428	53	143	5	0	0.960606	0.723158	0.825139	J	COG0050	Translation elongation factor EF-Tu, a GTPase
559	GC_00000004	CBIW17	21828	53	143	5	0	0.960606	0.723158	0.825139	J	COG0050	Translation elongation factor EF-Tu, a GTPase
560	GC_00000004	CBIW17	21816	53	143	5	0	0.960606	0.723158	0.825139	J	COG0050	Translation elongation factor EF-Tu, a GTPase
561	GC_00000004	CBIW18	17322	53	143	5	0	0.960606	0.723158	0.825139	J	COG0050	Translation elongation factor EF-Tu, a GTPase
562	GC_00000004	CBIW18	17334	53	143	5	0	0.960606	0.723158	0.825139	J	COG0050	Translation elongation factor EF-Tu, a GTPase
563	GC_00000004	adhaerens	374	53	143	5	0	0.960606	0.723158	0.825139	J	COG0050	Translation elongation factor EF-Tu, a GTPase
564	GC_00000004	adhaerens	362	53	143	5	0	0.960606	0.723158	0.825139	J	COG0050	Translation elongation factor EF-Tu, a GTPase
565	GC_00000004	algicola	1762	53	143	5	0	0.960606	0.723158	0.825139	J	COG0050	Translation elongation factor EF-Tu, a GTPase
566	GC_00000004	algicola	1774	53	143	5	0	0.960606	0.723158	0.825139	J	COG0050	Translation elongation factor EF-Tu, a GTPase
567	GC_00000004	antarcticus	3421	53	143	5	0	0.960606	0.723158	0.825139	J	COG0050	Translation elongation factor EF-Tu, a GTPase
568	GC_00000004	antarcticus	3422	53	143	5	0	0.960606	0.723158	0.825139	J	COG0050	Translation elongation factor EF-Tu, a GTPase
569	GC_00000004	antarcticus	3435	53	143	5	0	0.960606	0.723158	0.825139	J	COG0050	Translation elongation factor EF-Tu, a GTPase
570	GC_00000004	antarcticus	3434	53	143	5	0	0.960606	0.723158	0.825139	J	COG0050	Translation elongation factor EF-Tu, a GTPase
571	GC_00000004	aromaticivorans	2707	53	143	5	0	0.960606	0.723158	0.825139	J	COG0050	Translation elongation factor EF-Tu, a GTPase
572	GC_00000004	aromaticivorans	1964	53	143	5	0	0.960606	0.723158	0.825139	J	COG0050	Translation elongation factor EF-Tu, a GTPase
573	GC_00000004	aromaticivorans	3629	53	143	5	0	0.960606	0.723158	0.825139	J	COG0050	Translation elongation factor EF-Tu, a GTPase
574	GC_00000004	aromaticivorans	1952	53	143	5	0	0.960606	0.723158	0.825139	J	COG0050	Translation elongation factor EF-Tu, a GTPase
575	GC_00000004	aromaticivorans	1973	53	143	5	0	0.960606	0.723158	0.825139	J	COG0050	Translation elongation factor EF-Tu, a GTPase
576	GC_00000004	bohaiensis	4020	53	143	5	0	0.960606	0.723158	0.825139	J	COG0050	Translation elongation factor EF-Tu, a GTPase
577	GC_00000004	bohaiensis	4032	53	143	5	0	0.960606	0.723158	0.825139	J	COG0050	Translation elongation factor EF-Tu, a GTPase
578	GC_00000004	changyiensis	3780	53	143	5	0	0.960606	0.723158	0.825139	J	COG0050	Translation elongation factor EF-Tu, a GTPase
579	GC_00000004	changyiensis	3768	53	143	5	0	0.960606	0.723158	0.825139	J	COG0050	Translation elongation factor EF-Tu, a GTPase
580	GC_00000004	confluentis	2954	53	143	5	0	0.960606	0.723158	0.825139	J	COG0050	Translation elongation factor EF-Tu, a GTPase
581	GC_00000004	confluentis	2966	53	143	5	0	0.960606	0.723158	0.825139	J	COG0050	Translation elongation factor EF-Tu, a GTPase
582	GC_00000004	daepoensis	92	53	143	5	0	0.960606	0.723158	0.825139	J	COG0050	Translation elongation factor EF-Tu, a GTPase
583	GC_00000004	daepoensis	85	53	143	5	0	0.960606	0.723158	0.825139	J	COG0050	Translation elongation factor EF-Tu, a GTPase
584	GC_00000004	daepoensis	71	53	143	5	0	0.960606	0.723158	0.825139	J	COG0050	Translation elongation factor EF-Tu, a GTPase
585	GC_00000004	daepoensis	84	53	143	5	0	0.960606	0.723158	0.825139	J	COG0050	Translation elongation factor EF-Tu, a GTPase
586	GC_00000004	daepoensis	3194	53	143	5	0	0.960606	0.723158	0.825139	J	COG0050	Translation elongation factor EF-Tu, a GTPase
587	GC_00000004	daqiaonensis	3405	53	143	5	0	0.960606	0.723158	0.825139	J	COG0050	Translation elongation factor EF-Tu, a GTPase
588	GC_00000004	daqiaonensis	3417	53	143	5	0	0.960606	0.723158	0.825139	J	COG0050	Translation elongation factor EF-Tu, a GTPase
589	GC_00000004	excellens	2367	53	143	5	0	0.960606	0.723158	0.825139	J	COG0050	Translation elongation factor EF-Tu, a GTPase
590	GC_00000004	excellens	2380	53	143	5	0	0.960606	0.723158	0.825139	J	COG0050	Translation elongation factor EF-Tu, a GTPase
591	GC_00000004	flavimaris	3963	53	143	5	0	0.960606	0.723158	0.825139	J	COG0050	Translation elongation factor EF-Tu, a GTPase
592	GC_00000004	flavimaris	3951	53	143	5	0	0.960606	0.723158	0.825139	J	COG0050	Translation elongation factor EF-Tu, a GTPase
593	GC_00000004	flavimaris	2032	53	143	5	0	0.960606	0.723158	0.825139	J	COG0050	Translation elongation factor EF-Tu, a GTPase
594	GC_00000004	fonticola	681	53	143	5	0	0.960606	0.723158	0.825139	J	COG0050	Translation elongation factor EF-Tu, a GTPase
595	GC_00000004	fonticola	693	53	143	5	0	0.960606	0.723158	0.825139	J	COG0050	Translation elongation factor EF-Tu, a GTPase
596	GC_00000004	fuscus	1456	53	143	5	0	0.960606	0.723158	0.825139	J	COG0050	Translation elongation factor EF-Tu, a GTPase
597	GC_00000004	fuscus	1797	53	143	5	0	0.960606	0.723158	0.825139	J	COG0050	Translation elongation factor EF-Tu, a GTPase
598	GC_00000004	fuscus	1785	53	143	5	0	0.960606	0.723158	0.825139	J	COG0050	Translation elongation factor EF-Tu, a GTPase
599	GC_00000004	fuscus	2844	53	143	5	0	0.960606	0.723158	0.825139	J	COG0050	Translation elongation factor EF-Tu, a GTPase
600	GC_00000004	gelidimuriae	1536	53	143	5	0	0.960606	0.723158	0.825139	J	COG0050	Translation elongation factor EF-Tu, a GTPase
601	GC_00000004	gelidimuriae	511	53	143	5	0	0.960606	0.723158	0.825139	J	COG0050	Translation elongation factor EF-Tu, a GTPase
602	GC_00000004	gelidimuriae	2892	53	143	5	0	0.960606	0.723158	0.825139	J	COG0050	Translation elongation factor EF-Tu, a GTPase
603	GC_00000004	gelidimuriae	2904	53	143	5	0	0.960606	0.723158	0.825139	J	COG0050	Translation elongation factor EF-Tu, a GTPase
604	GC_00000004	gudaonensis	103	53	143	5	0	0.960606	0.723158	0.825139	J	COG0050	Translation elongation factor EF-Tu, a GTPase
605	GC_00000004	gudaonensis	293	53	143	5	0	0.960606	0.723158	0.825139	J	COG0050	Translation elongation factor EF-Tu, a GTPase
606	GC_00000004	gudaonensis	13	53	143	5	0	0.960606	0.723158	0.825139	J	COG0050	Translation elongation factor EF-Tu, a GTPase
607	GC_00000004	gudaonensis	1	53	143	5	0	0.960606	0.723158	0.825139	J	COG0050	Translation elongation factor EF-Tu, a GTPase
608	GC_00000004	guineae	3732	53	143	5	0	0.960606	0.723158	0.825139	J	COG0050	Translation elongation factor EF-Tu, a GTPase
609	GC_00000004	guineae	3720	53	143	5	0	0.960606	0.723158	0.825139	J	COG0050	Translation elongation factor EF-Tu, a GTPase
610	GC_00000004	guineae	4103	53	143	5	0	0.960606	0.723158	0.825139	J	COG0050	Translation elongation factor EF-Tu, a GTPase
611	GC_00000004	halophilus	1042	53	143	5	0	0.960606	0.723158	0.825139	J	COG0050	Translation elongation factor EF-Tu, a GTPase
612	GC_00000004	halophilus	1055	53	143	5	0	0.960606	0.723158	0.825139	J	COG0050	Translation elongation factor EF-Tu, a GTPase
613	GC_00000004	halophilus	1054	53	143	5	0	0.960606	0.723158	0.825139	J	COG0050	Translation elongation factor EF-Tu, a GTPase
614	GC_00000004	halophilus	1063	53	143	5	0	0.960606	0.723158	0.825139	J	COG0050	Translation elongation factor EF-Tu, a GTPase
615	GC_00000004	halotolerans	3289	53	143	5	0	0.960606	0.723158	0.825139	J	COG0050	Translation elongation factor EF-Tu, a GTPase
616	GC_00000004	halotolerans	3301	53	143	5	0	0.960606	0.723158	0.825139	J	COG0050	Translation elongation factor EF-Tu, a GTPase
617	GC_00000004	hydrocarbonoclasticus	538	53	143	5	0	0.960606	0.723158	0.825139	J	COG0050	Translation elongation factor EF-Tu, a GTPase
618	GC_00000004	hydrocarbonoclasticus	550	53	143	5	0	0.960606	0.723158	0.825139	J	COG0050	Translation elongation factor EF-Tu, a GTPase
619	GC_00000004	lipolyticus	1280	53	143	5	0	0.960606	0.723158	0.825139	J	COG0050	Translation elongation factor EF-Tu, a GTPase
620	GC_00000004	litoralis	2949	53	143	5	0	0.960606	0.723158	0.825139	J	COG0050	Translation elongation factor EF-Tu, a GTPase
621	GC_00000004	litoralis	2936	53	143	5	0	0.960606	0.723158	0.825139	J	COG0050	Translation elongation factor EF-Tu, a GTPase
622	GC_00000004	lutaoensis	931	53	143	5	0	0.960606	0.723158	0.825139	J	COG0050	Translation elongation factor EF-Tu, a GTPase
623	GC_00000004	lutaoensis	939	53	143	5	0	0.960606	0.723158	0.825139	J	COG0050	Translation elongation factor EF-Tu, a GTPase
624	GC_00000004	manganoxydans	1199	53	143	5	0	0.960606	0.723158	0.825139	J	COG0050	Translation elongation factor EF-Tu, a GTPase
625	GC_00000004	manganoxydans	1211	53	143	5	0	0.960606	0.723158	0.825139	J	COG0050	Translation elongation factor EF-Tu, a GTPase
626	GC_00000004	maritimus	3685	53	143	5	0	0.960606	0.723158	0.825139	J	COG0050	Translation elongation factor EF-Tu, a GTPase
627	GC_00000004	maritimus	3697	53	143	5	0	0.960606	0.723158	0.825139	J	COG0050	Translation elongation factor EF-Tu, a GTPase
628	GC_00000004	mobilis	3610	53	143	5	0	0.960606	0.723158	0.825139	J	COG0050	Translation elongation factor EF-Tu, a GTPase
629	GC_00000004	mobilis	3598	53	143	5	0	0.960606	0.723158	0.825139	J	COG0050	Translation elongation factor EF-Tu, a GTPase
630	GC_00000004	mobilis	489	53	143	5	0	0.960606	0.723158	0.825139	J	COG0050	Translation elongation factor EF-Tu, a GTPase
631	GC_00000004	mobilis	3533	53	143	5	0	0.960606	0.723158	0.825139	J	COG0050	Translation elongation factor EF-Tu, a GTPase
632	GC_00000004	nanhaiticus	0	53	143	5	0	0.960606	0.723158	0.825139	J	COG0050	Translation elongation factor EF-Tu, a GTPase
633	GC_00000004	nanhaiticus	2124	53	143	5	0	0.960606	0.723158	0.825139	J	COG0050	Translation elongation factor EF-Tu, a GTPase
634	GC_00000004	nanhaiticus	2112	53	143	5	0	0.960606	0.723158	0.825139	J	COG0050	Translation elongation factor EF-Tu, a GTPase
635	GC_00000004	nanhaiticus	2111	53	143	5	0	0.960606	0.723158	0.825139	J	COG0050	Translation elongation factor EF-Tu, a GTPase
636	GC_00000004	nitratireducens	3487	53	143	5	0	0.960606	0.723158	0.825139	J	COG0050	Translation elongation factor EF-Tu, a GTPase
637	GC_00000004	nitratireducens	3486	53	143	5	0	0.960606	0.723158	0.825139
638	GC_00000004	nitratireducens	3501	53	143	5	0	0.960606	0.723158	0.825139
639	GC_00000004	pelagius	2873	53	143	5	0	0.960606	0.723158	0.825139	J	COG0050	Translation elongation factor EF-Tu, a GTPase
640	GC_00000004	pelagius	22	53	143	5	0	0.960606	0.723158	0.825139	J	COG0050	Translation elongation factor EF-Tu, a GTPase
641	GC_00000004	pelagius	10	53	143	5	0	0.960606	0.723158	0.825139	J	COG0050	Translation elongation factor EF-Tu, a GTPase
642	GC_00000004	pelagius	6	53	143	5	0	0.960606	0.723158	0.825139	J	COG0050	Translation elongation factor EF-Tu, a GTPase
643	GC_00000004	persicus	2198	53	143	5	0	0.960606	0.723158	0.825139	J	COG0050	Translation elongation factor EF-Tu, a GTPase
644	GC_00000004	persicus	1659	53	143	5	0	0.960606	0.723158	0.825139	J	COG0050	Translation elongation factor EF-Tu, a GTPase
645	GC_00000004	persicus	1646	53	143	5	0	0.960606	0.723158	0.825139	J	COG0050	Translation elongation factor EF-Tu, a GTPase
646	GC_00000004	piscensis	3016	53	143	5	0	0.960606	0.723158	0.825139	J	COG0050	Translation elongation factor EF-Tu, a GTPase
647	GC_00000004	piscensis	3017	53	143	5	0	0.960606	0.723158	0.825139	J	COG0050	Translation elongation factor EF-Tu, a GTPase
648	GC_00000004	piscensis	3003	53	143	5	0	0.960606	0.723158	0.825139	J	COG0050	Translation elongation factor EF-Tu, a GTPase
649	GC_00000004	piscensis	3004	53	143	5	0	0.960606	0.723158	0.825139	J	COG0050	Translation elongation factor EF-Tu, a GTPase
650	GC_00000004	profundi	3622	53	143	5	0	0.960606	0.723158	0.825139	J	COG0050	Translation elongation factor EF-Tu, a GTPase
651	GC_00000004	psychrophilus	627	53	143	5	0	0.960606	0.723158	0.825139	J	COG0050	Translation elongation factor EF-Tu, a GTPase
652	GC_00000004	psychrophilus	639	53	143	5	0	0.960606	0.723158	0.825139	J	COG0050	Translation elongation factor EF-Tu, a GTPase
653	GC_00000004	salarius	3476	53	143	5	0	0.960606	0.723158	0.825139	J	COG0050	Translation elongation factor EF-Tu, a GTPase
654	GC_00000004	salarius	3464	53	143	5	0	0.960606	0.723158	0.825139	J	COG0050	Translation elongation factor EF-Tu, a GTPase
655	GC_00000004	salexigens	1299	53	143	5	0	0.960606	0.723158	0.825139	J	COG0050	Translation elongation factor EF-Tu, a GTPase
656	GC_00000004	salexigens	1247	53	143	5	0	0.960606	0.723158	0.825139	J	COG0050	Translation elongation factor EF-Tu, a GTPase
657	GC_00000004	salexigens	1261	53	143	5	0	0.960606	0.723158	0.825139	J	COG0050	Translation elongation factor EF-Tu, a GTPase
658	GC_00000004	salexigens	999	53	143	5	0	0.960606	0.723158	0.825139	J	COG0050	Translation elongation factor EF-Tu, a GTPase
659	GC_00000004	salexigens	1260	53	143	5	0	0.960606	0.723158	0.825139	J	COG0050	Translation elongation factor EF-Tu, a GTPase
660	GC_00000004	salicampi	2898	53	143	5	0	0.960606	0.723158	0.825139	J	COG0050	Translation elongation factor EF-Tu, a GTPase
661	GC_00000004	salicampi	3034	53	143	5	0	0.960606	0.723158	0.825139	J	COG0050	Translation elongation factor EF-Tu, a GTPase
662	GC_00000004	salinus	2468	53	143	5	0	0.960606	0.723158	0.825139	J	COG0050	Translation elongation factor EF-Tu, a GTPase
663	GC_00000004	salinus	2481	53	143	5	0	0.960606	0.723158	0.825139	J	COG0050	Translation elongation factor EF-Tu, a GTPase
664	GC_00000004	salsuginis	3464	53	143	5	0	0.960606	0.723158	0.825139	J	COG0050	Translation elongation factor EF-Tu, a GTPase
665	GC_00000004	salsuginis	3476	53	143	5	0	0.960606	0.723158	0.825139	J	COG0050	Translation elongation factor EF-Tu, a GTPase
666	GC_00000004	santoriniensis	3723	53	143	5	0	0.960606	0.723158	0.825139	J	COG0050	Translation elongation factor EF-Tu, a GTPase
667	GC_00000004	santoriniensis	3527	53	143	5	0	0.960606	0.723158	0.825139	J	COG0050	Translation elongation factor EF-Tu, a GTPase
668	GC_00000004	santoriniensis	3540	53	143	5	0	0.960606	0.723158	0.825139	J	COG0050	Translation elongation factor EF-Tu, a GTPase
669	GC_00000004	segnicrescens	3901	53	143	5	0	0.960606	0.723158	0.825139	J	COG0050	Translation elongation factor EF-Tu, a GTPase
670	GC_00000004	segnicrescens	3889	53	143	5	0	0.960606	0.723158	0.825139	J	COG0050	Translation elongation factor EF-Tu, a GTPase
671	GC_00000004	segnicrescens	25	53	143	5	0	0.960606	0.723158	0.825139	J	COG0050	Translation elongation factor EF-Tu, a GTPase
672	GC_00000004	segnicrescens	3816	53	143	5	0	0.960606	0.723158	0.825139	J	COG0050	Translation elongation factor EF-Tu, a GTPase
673	GC_00000004	shengliensis	689	53	143	5	0	0.960606	0.723158	0.825139	J	COG0050	Translation elongation factor EF-Tu, a GTPase
674	GC_00000004	shengliensis	698	53	143	5	0	0.960606	0.723158	0.825139	J	COG0050	Translation elongation factor EF-Tu, a GTPase
675	GC_00000004	shengliensis	227	53	143	5	0	0.960606	0.723158	0.825139	J	COG0050	Translation elongation factor EF-Tu, a GTPase
676	GC_00000004	shengliensis	710	53	143	5	0	0.960606	0.723158	0.825139	J	COG0050	Translation elongation factor EF-Tu, a GTPase
677	GC_00000004	similis	4587	53	143	5	0	0.960606	0.723158	0.825139	J	COG0050	Translation elongation factor EF-Tu, a GTPase
678	GC_00000004	subterrani	3892	53	143	5	0	0.960606	0.723158	0.825139	J	COG0050	Translation elongation factor EF-Tu, a GTPase
679	GC_00000004	subterrani	3904	53	143	5	0	0.960606	0.723158	0.825139	J	COG0050	Translation elongation factor EF-Tu, a GTPase
680	GC_00000004	vinifirmus	3337	53	143	5	0	0.960606	0.723158	0.825139	J	COG0050	Translation elongation factor EF-Tu, a GTPase
681	GC_00000004	vinifirmus	3457	53	143	5	0	0.960606	0.723158	0.825139	J	COG0050	Translation elongation factor EF-Tu, a GTPase
682	GC_00000004	vinifirmus	3350	53	143	5	0	0.960606	0.723158	0.825139	J	COG0050	Translation elongation factor EF-Tu, a GTPase
683	GC_00000004	vinifirmus	3410	53	143	5	0	0.960606	0.723158	0.825139	J	COG0050	Translation elongation factor EF-Tu, a GTPase
684	GC_00000004	vulgaris	3316	53	143	5	0	0.960606	0.723158	0.825139	J	COG0050	Translation elongation factor EF-Tu, a GTPase
685	GC_00000004	vulgaris	3329	53	143	5	0	0.960606	0.723158	0.825139	J	COG0050	Translation elongation factor EF-Tu, a GTPase
686	GC_00000004	zhejiangensis	1349	53	143	5	0	0.960606	0.723158	0.825139	J	COG0050	Translation elongation factor EF-Tu, a GTPase
687	GC_00000004	zhejiangensis	3660	53	143	5	0	0.960606	0.723158	0.825139	J	COG0050	Translation elongation factor EF-Tu, a GTPase
688	GC_00000004	zhejiangensis	1117	53	143	5	0	0.960606	0.723158	0.825139	J	COG0050	Translation elongation factor EF-Tu, a GTPase
689	GC_00000004	zhejiangensis	1105	53	143	5	0	0.960606	0.723158	0.825139	J	COG0050	Translation elongation factor EF-Tu, a GTPase
690	GC_00000005	M1C	250	53	127	5	0	0.788874	0.865032	0.8252	R	COG0733	Na+-dependent transporter, SNF family
691	GC_00000005	M1C	3247	53	127	5	0	0.788874	0.865032	0.8252	R	COG0733	Na+-dependent transporter, SNF family
692	GC_00000005	M1C	3261	53	127	5	0	0.788874	0.865032	0.8252	R	COG0733	Na+-dependent transporter, SNF family
693	GC_00000005	M2C	252	53	127	5	0	0.788874	0.865032	0.8252	R	COG0733	Na+-dependent transporter, SNF family
694	GC_00000005	M2C	3248	53	127	5	0	0.788874	0.865032	0.8252	R	COG0733	Na+-dependent transporter, SNF family
695	GC_00000005	M2C	3262	53	127	5	0	0.788874	0.865032	0.8252	R	COG0733	Na+-dependent transporter, SNF family
696	GC_00000005	M3C	2230	53	127	5	0	0.788874	0.865032	0.8252	R	COG0733	Na+-dependent transporter, SNF family
697	GC_00000005	M3C	3530	53	127	5	0	0.788874	0.865032	0.8252	R	COG0733	Na+-dependent transporter, SNF family
698	GC_00000005	M3C	2022	53	127	5	0	0.788874	0.865032	0.8252	R	COG0733	Na+-dependent transporter, SNF family
699	GC_00000005	M3C	3516	53	127	5	0	0.788874	0.865032	0.8252	R	COG0733	Na+-dependent transporter, SNF family
700	GC_00000005	M4C	252	53	127	5	0	0.788874	0.865032	0.8252	R	COG0733	Na+-dependent transporter, SNF family
701	GC_00000005	M4C	3250	53	127	5	0	0.788874	0.865032	0.8252	R	COG0733	Na+-dependent transporter, SNF family
702	GC_00000005	M4C	3264	53	127	5	0	0.788874	0.865032	0.8252	R	COG0733	Na+-dependent transporter, SNF family
703	GC_00000005	CB1	1866	53	127	5	0	0.788874	0.865032	0.8252	R	COG0733	Na+-dependent transporter, SNF family
704	GC_00000005	CB1	6701	53	127	5	0	0.788874	0.865032	0.8252	R	COG0733	Na+-dependent transporter, SNF family
705	GC_00000005	CB1	6687	53	127	5	0	0.788874	0.865032	0.8252	R	COG0733	Na+-dependent transporter, SNF family
706	GC_00000005	CBIA	20891	53	127	5	0	0.788874	0.865032	0.8252	R	COG0733	Na+-dependent transporter, SNF family
707	GC_00000005	CBIA	33566	53	127	5	0	0.788874	0.865032	0.8252	R	COG0733	Na+-dependent transporter, SNF family
708	GC_00000005	CBIA	6457	53	127	5	0	0.788874	0.865032	0.8252	R	COG0733	Na+-dependent transporter, SNF family
709	GC_00000005	CBIA	33552	53	127	5	0	0.788874	0.865032	0.8252	R	COG0733	Na+-dependent transporter, SNF family
710	GC_00000005	CBIW17	4109	53	127	5	0	0.788874	0.865032	0.8252	R	COG0733	Na+-dependent transporter, SNF family
711	GC_00000005	CBIW18	885	53	127	5	0	0.788874	0.865032	0.8252	R	COG0733	Na+-dependent transporter, SNF family
712	GC_00000005	CBIW18	20063	53	127	5	0	0.788874	0.865032	0.8252	R	COG0733	Na+-dependent transporter, SNF family
713	GC_00000005	CBIW18	20077	53	127	5	0	0.788874	0.865032	0.8252	R	COG0733	Na+-dependent transporter, SNF family
714	GC_00000005	adhaerens	3878	53	127	5	0	0.788874	0.865032	0.8252	R	COG0733	Na+-dependent transporter, SNF family
715	GC_00000005	adhaerens	2610	53	127	5	0	0.788874	0.865032	0.8252	R	COG0733	Na+-dependent transporter, SNF family
716	GC_00000005	adhaerens	852	53	127	5	0	0.788874	0.865032	0.8252	R	COG0733	Na+-dependent transporter, SNF family
717	GC_00000005	algicola	160	53	127	5	0	0.788874	0.865032	0.8252	R	COG0733	Na+-dependent transporter, SNF family
718	GC_00000005	algicola	3530	53	127	5	0	0.788874	0.865032	0.8252	R	COG0733	Na+-dependent transporter, SNF family
719	GC_00000005	algicola	739	53	127	5	0	0.788874	0.865032	0.8252	R	COG0733	Na+-dependent transporter, SNF family
720	GC_00000005	algicola	740	53	127	5	0	0.788874	0.865032	0.8252	R	COG0733	Na+-dependent transporter, SNF family
721	GC_00000005	antarcticus	374	53	127	5	0	0.788874	0.865032	0.8252	R	COG0733	Na+-dependent transporter, SNF family
722	GC_00000005	antarcticus	1471	53	127	5	0	0.788874	0.865032	0.8252	R	COG0733	Na+-dependent transporter, SNF family
723	GC_00000005	antarcticus	1841	53	127	5	0	0.788874	0.865032	0.8252	R	COG0733	Na+-dependent transporter, SNF family
724	GC_00000005	aromaticivorans	1572	53	127	5	0	0.788874	0.865032	0.8252	R	COG0733	Na+-dependent transporter, SNF family
725	GC_00000005	aromaticivorans	320	53	127	5	0	0.788874	0.865032	0.8252	R	COG0733	Na+-dependent transporter, SNF family
726	GC_00000005	aromaticivorans	2154	53	127	5	0	0.788874	0.865032	0.8252	R	COG0733	Na+-dependent transporter, SNF family
727	GC_00000005	bohaiensis	1242	53	127	5	0	0.788874	0.865032	0.8252	R	COG0733	Na+-dependent transporter, SNF family
728	GC_00000005	changyiensis	984	53	127	5	0	0.788874	0.865032	0.8252	R	COG0733	Na+-dependent transporter, SNF family
729	GC_00000005	confluentis	2686	53	127	5	0	0.788874	0.865032	0.8252	R	COG0733	Na+-dependent transporter, SNF family
730	GC_00000005	daepoensis	2018	53	127	5	0	0.788874	0.865032	0.8252	R	COG0733	Na+-dependent transporter, SNF family
731	GC_00000005	daepoensis	500	53	127	5	0	0.788874	0.865032	0.8252	R	COG0733	Na+-dependent transporter, SNF family
732	GC_00000005	daqiaonensis	477	53	127	5	0	0.788874	0.865032	0.8252	R	COG0733	Na+-dependent transporter, SNF family
733	GC_00000005	daqiaonensis	1126	53	127	5	0	0.788874	0.865032	0.8252	R	COG0733	Na+-dependent transporter, SNF family
734	GC_00000005	daqiaonensis	2963	53	127	5	0	0.788874	0.865032	0.8252	R	COG0733	Na+-dependent transporter, SNF family
735	GC_00000005	excellens	2746	53	127	5	0	0.788874	0.865032	0.8252	R	COG0733	Na+-dependent transporter, SNF family
736	GC_00000005	excellens	296	53	127	5	0	0.788874	0.865032	0.8252	R	COG0733	Na+-dependent transporter, SNF family
737	GC_00000005	flavimaris	2334	53	127	5	0	0.788874	0.865032	0.8252	R	COG0733	Na+-dependent transporter, SNF family
738	GC_00000005	flavimaris	92	53	127	5	0	0.788874	0.865032	0.8252	R	COG0733	Na+-dependent transporter, SNF family
739	GC_00000005	flavimaris	1685	53	127	5	0	0.788874	0.865032	0.8252	R	COG0733	Na+-dependent transporter, SNF family
740	GC_00000005	fonticola	2872	53	127	5	0	0.788874	0.865032	0.8252	R	COG0733	Na+-dependent transporter, SNF family
741	GC_00000005	fuscus	354	53	127	5	0	0.788874	0.865032	0.8252	R	COG0733	Na+-dependent transporter, SNF family
742	GC_00000005	fuscus	2413	53	127	5	0	0.788874	0.865032	0.8252	R	COG0733	Na+-dependent transporter, SNF family
743	GC_00000005	gelidimuriae	1171	53	127	5	0	0.788874	0.865032	0.8252	R	COG0733	Na+-dependent transporter, SNF family
744	GC_00000005	gelidimuriae	3287	53	127	5	0	0.788874	0.865032	0.8252	R	COG0733	Na+-dependent transporter, SNF family
745	GC_00000005	gelidimuriae	2075	53	127	5	0	0.788874	0.865032	0.8252	R	COG0733	Na+-dependent transporter, SNF family
746	GC_00000005	gelidimuriae	2076	53	127	5	0	0.788874	0.865032	0.8252	R	COG0733	Na+-dependent transporter, SNF family
747	GC_00000005	gelidimuriae	3286	53	127	5	0	0.788874	0.865032	0.8252	R	COG0733	Na+-dependent transporter, SNF family
748	GC_00000005	gudaonensis	3135	53	127	5	0	0.788874	0.865032	0.8252	R	COG0733	Na+-dependent transporter, SNF family
749	GC_00000005	gudaonensis	1993	53	127	5	0	0.788874	0.865032	0.8252	R	COG0733	Na+-dependent transporter, SNF family
750	GC_00000005	guineae	2050	53	127	5	0	0.788874	0.865032	0.8252	R	COG0733	Na+-dependent transporter, SNF family
751	GC_00000005	guineae	1016	53	127	5	0	0.788874	0.865032	0.8252	R	COG0733	Na+-dependent transporter, SNF family
752	GC_00000005	guineae	3224	53	127	5	0	0.788874	0.865032	0.8252	R	COG0733	Na+-dependent transporter, SNF family
753	GC_00000005	halophilus	249	53	127	5	0	0.788874	0.865032	0.8252	R	COG0733	Na+-dependent transporter, SNF family
754	GC_00000005	halophilus	2242	53	127	5	0	0.788874	0.865032	0.8252	R	COG0733	Na+-dependent transporter, SNF family
755	GC_00000005	halotolerans	1697	53	127	5	0	0.788874	0.865032	0.8252	R	COG0733	Na+-dependent transporter, SNF family
756	GC_00000005	hydrocarbonoclasticus	196	53	127	5	0	0.788874	0.865032	0.8252	R	COG0733	Na+-dependent transporter, SNF family
757	GC_00000005	hydrocarbonoclasticus	2624	53	127	5	0	0.788874	0.865032	0.8252	R	COG0733	Na+-dependent transporter, SNF family
758	GC_00000005	lipolyticus	2352	53	127	5	0	0.788874	0.865032	0.8252	R	COG0733	Na+-dependent transporter, SNF family
759	GC_00000005	lipolyticus	465	53	127	5	0	0.788874	0.865032	0.8252	R	COG0733	Na+-dependent transporter, SNF family
760	GC_00000005	litoralis	2172	53	127	5	0	0.788874	0.865032	0.8252	R	COG0733	Na+-dependent transporter, SNF family
761	GC_00000005	litoralis	1433	53	127	5	0	0.788874	0.865032	0.8252	R	COG0733	Na+-dependent transporter, SNF family
762	GC_00000005	lutaoensis	2318	53	127	5	0	0.788874	0.865032	0.8252	R	COG0733	Na+-dependent transporter, SNF family
763	GC_00000005	lutaoensis	3040	53	127	5	0	0.788874	0.865032	0.8252	R	COG0733	Na+-dependent transporter, SNF family
764	GC_00000005	manganoxydans	241	53	127	5	0	0.788874	0.865032	0.8252	R	COG0733	Na+-dependent transporter, SNF family
765	GC_00000005	manganoxydans	1675	53	127	5	0	0.788874	0.865032	0.8252	R	COG0733	Na+-dependent transporter, SNF family
766	GC_00000005	manganoxydans	535	53	127	5	0	0.788874	0.865032	0.8252	R	COG0733	Na+-dependent transporter, SNF family
767	GC_00000005	maritimus	2620	53	127	5	0	0.788874	0.865032	0.8252	R	COG0733	Na+-dependent transporter, SNF family
768	GC_00000005	maritimus	156	53	127	5	0	0.788874	0.865032	0.8252	R	COG0733	Na+-dependent transporter, SNF family
769	GC_00000005	maritimus	538	53	127	5	0	0.788874	0.865032	0.8252	R	COG0733	Na+-dependent transporter, SNF family
770	GC_00000005	mobilis	765	53	127	5	0	0.788874	0.865032	0.8252	R	COG0733	Na+-dependent transporter, SNF family
771	GC_00000005	mobilis	1981	53	127	5	0	0.788874	0.865032	0.8252	R	COG0733	Na+-dependent transporter, SNF family
772	GC_00000005	mobilis	262	53	127	5	0	0.788874	0.865032	0.8252	R	COG0733	Na+-dependent transporter, SNF family
773	GC_00000005	nanhaiticus	2699	53	127	5	0	0.788874	0.865032	0.8252	R	COG0733	Na+-dependent transporter, SNF family
774	GC_00000005	nitratireducens	2944	53	127	5	0	0.788874	0.865032	0.8252	R	COG0733	Na+-dependent transporter, SNF family
775	GC_00000005	nitratireducens	1580	53	127	5	0	0.788874	0.865032	0.8252	R	COG0733	Na+-dependent transporter, SNF family
776	GC_00000005	pelagius	797	53	127	5	0	0.788874	0.865032	0.8252	R	COG0733	Na+-dependent transporter, SNF family
777	GC_00000005	pelagius	2141	53	127	5	0	0.788874	0.865032	0.8252	R	COG0733	Na+-dependent transporter, SNF family
778	GC_00000005	pelagius	3463	53	127	5	0	0.788874	0.865032	0.8252	R	COG0733	Na+-dependent transporter, SNF family
779	GC_00000005	persicus	2483	53	127	5	0	0.788874	0.865032	0.8252	R	COG0733	Na+-dependent transporter, SNF family
780	GC_00000005	piscensis	803	53	127	5	0	0.788874	0.865032	0.8252	R	COG0733	Na+-dependent transporter, SNF family
781	GC_00000005	piscensis	2821	53	127	5	0	0.788874	0.865032	0.8252	R	COG0733	Na+-dependent transporter, SNF family
782	GC_00000005	piscensis	1857	53	127	5	0	0.788874	0.865032	0.8252	R	COG0733	Na+-dependent transporter, SNF family
783	GC_00000005	profundi	1867	53	127	5	0	0.788874	0.865032	0.8252	R	COG0733	Na+-dependent transporter, SNF family
784	GC_00000005	profundi	1545	53	127	5	0	0.788874	0.865032	0.8252	R	COG0733	Na+-dependent transporter, SNF family
785	GC_00000005	psychrophilus	156	53	127	5	0	0.788874	0.865032	0.8252	R	COG0733	Na+-dependent transporter, SNF family
786	GC_00000005	psychrophilus	2843	53	127	5	0	0.788874	0.865032	0.8252	R	COG0733	Na+-dependent transporter, SNF family
787	GC_00000005	salarius	3997	53	127	5	0	0.788874	0.865032	0.8252	R	COG0733	Na+-dependent transporter, SNF family
788	GC_00000005	salarius	2289	53	127	5	0	0.788874	0.865032	0.8252	R	COG0733	Na+-dependent transporter, SNF family
789	GC_00000005	salarius	3239	53	127	5	0	0.788874	0.865032	0.8252	R	COG0733	Na+-dependent transporter, SNF family
790	GC_00000005	salexigens	1537	53	127	5	0	0.788874	0.865032	0.8252	R	COG0733	Na+-dependent transporter, SNF family
791	GC_00000005	salexigens	804	53	127	5	0	0.788874	0.865032	0.8252	R	COG0733	Na+-dependent transporter, SNF family
792	GC_00000005	salicampi	2626	53	127	5	0	0.788874	0.865032	0.8252	R	COG0733	Na+-dependent transporter, SNF family
793	GC_00000005	salinus	288	53	127	5	0	0.788874	0.865032	0.8252	R	COG0733	Na+-dependent transporter, SNF family
794	GC_00000005	salinus	1951	53	127	5	0	0.788874	0.865032	0.8252	R	COG0733	Na+-dependent transporter, SNF family
795	GC_00000005	salsuginis	2036	53	127	5	0	0.788874	0.865032	0.8252	R	COG0733	Na+-dependent transporter, SNF family
796	GC_00000005	salsuginis	2562	53	127	5	0	0.788874	0.865032	0.8252	R	COG0733	Na+-dependent transporter, SNF family
797	GC_00000005	salsuginis	809	53	127	5	0	0.788874	0.865032	0.8252	R	COG0733	Na+-dependent transporter, SNF family
798	GC_00000005	salsuginis	810	53	127	5	0	0.788874	0.865032	0.8252	R	COG0733	Na+-dependent transporter, SNF family
799	GC_00000005	santoriniensis	3169	53	127	5	0	0.788874	0.865032	0.8252	R	COG0733	Na+-dependent transporter, SNF family
800	GC_00000005	santoriniensis	1938	53	127	5	0	0.788874	0.865032	0.8252	R	COG0733	Na+-dependent transporter, SNF family
801	GC_00000005	santoriniensis	53	53	127	5	0	0.788874	0.865032	0.8252	R	COG0733	Na+-dependent transporter, SNF family
802	GC_00000005	segnicrescens	3613	53	127	5	0	0.788874	0.865032	0.8252	R	COG0733	Na+-dependent transporter, SNF family
803	GC_00000005	segnicrescens	1143	53	127	5	0	0.788874	0.865032	0.8252	R	COG0733	Na+-dependent transporter, SNF family
804	GC_00000005	shengliensis	1345	53	127	5	0	0.788874	0.865032	0.8252	R	COG0733	Na+-dependent transporter, SNF family
805	GC_00000005	shengliensis	2204	53	127	5	0	0.788874	0.865032	0.8252	R	COG0733	Na+-dependent transporter, SNF family
806	GC_00000005	similis	1494	53	127	5	0	0.788874	0.865032	0.8252	R	COG0733	Na+-dependent transporter, SNF family
807	GC_00000005	similis	3900	53	127	5	0	0.788874	0.865032	0.8252	R	COG0733	Na+-dependent transporter, SNF family
808	GC_00000005	similis	3901	53	127	5	0	0.788874	0.865032	0.8252	R	COG0733	Na+-dependent transporter, SNF family
809	GC_00000005	subterrani	3462	53	127	5	0	0.788874	0.865032	0.8252	R	COG0733	Na+-dependent transporter, SNF family
810	GC_00000005	subterrani	1983	53	127	5	0	0.788874	0.865032	0.8252	R	COG0733	Na+-dependent transporter, SNF family
811	GC_00000005	subterrani	1276	53	127	5	0	0.788874	0.865032	0.8252	R	COG0733	Na+-dependent transporter, SNF family
812	GC_00000005	vinifirmus	1081	53	127	5	0	0.788874	0.865032	0.8252	R	COG0733	Na+-dependent transporter, SNF family
813	GC_00000005	vulgaris	1089	53	127	5	0	0.788874	0.865032	0.8252	R	COG0733	Na+-dependent transporter, SNF family
814	GC_00000005	vulgaris	1678	53	127	5	0	0.788874	0.865032	0.8252	R	COG0733	Na+-dependent transporter, SNF family
815	GC_00000005	zhejiangensis	793	53	127	5	0	0.788874	0.865032	0.8252	R	COG0733	Na+-dependent transporter, SNF family
816	GC_00000005	zhejiangensis	1625	53	127	5	0	0.788874	0.865032	0.8252	R	COG0733	Na+-dependent transporter, SNF family
817	GC_00000006	M1C	3722	52	123	7	0	0.730691	0.819987	0.772768	I	COG1960	Acyl-CoA dehydrogenase related to the alkylation response protein AidB
818	GC_00000006	M1C	2724	52	123	7	0	0.730691	0.819987	0.772768	I	COG1960	Acyl-CoA dehydrogenase related to the alkylation response protein AidB
819	GC_00000006	M2C	3723	52	123	7	0	0.730691	0.819987	0.772768	I	COG1960	Acyl-CoA dehydrogenase related to the alkylation response protein AidB
820	GC_00000006	M2C	2725	52	123	7	0	0.730691	0.819987	0.772768	I	COG1960	Acyl-CoA dehydrogenase related to the alkylation response protein AidB
821	GC_00000006	M3C	3114	52	123	7	0	0.730691	0.819987	0.772768	I	COG1960	Acyl-CoA dehydrogenase related to the alkylation response protein AidB
822	GC_00000006	M3C	4031	52	123	7	0	0.730691	0.819987	0.772768	I	COG1960	Acyl-CoA dehydrogenase related to the alkylation response protein AidB
823	GC_00000006	M3C	4450	52	123	7	0	0.730691	0.819987	0.772768	I	COG1960	Acyl-CoA dehydrogenase related to the alkylation response protein AidB
824	GC_00000006	M4C	3722	52	123	7	0	0.730691	0.819987	0.772768	I	COG1960	Acyl-CoA dehydrogenase related to the alkylation response protein AidB
825	GC_00000006	M4C	2727	52	123	7	0	0.730691	0.819987	0.772768	I	COG1960	Acyl-CoA dehydrogenase related to the alkylation response protein AidB
826	GC_00000006	CB1	3167	52	123	7	0	0.730691	0.819987	0.772768	I	COG1960	Acyl-CoA dehydrogenase related to the alkylation response protein AidB
827	GC_00000006	CB1	3743	52	123	7	0	0.730691	0.819987	0.772768	I	COG1960	Acyl-CoA dehydrogenase related to the alkylation response protein AidB
828	GC_00000006	CB1	3744	52	123	7	0	0.730691	0.819987	0.772768	I	COG1960	Acyl-CoA dehydrogenase related to the alkylation response protein AidB
829	GC_00000006	CBIA	3385	52	123	7	0	0.730691	0.819987	0.772768	I	COG1960	Acyl-CoA dehydrogenase related to the alkylation response protein AidB
830	GC_00000006	CBIA	42294	52	123	7	0	0.730691	0.819987	0.772768	I	COG1960	Acyl-CoA dehydrogenase related to the alkylation response protein AidB
831	GC_00000006	CBIW17	28678	52	123	7	0	0.730691	0.819987	0.772768	I	COG1960	Acyl-CoA dehydrogenase related to the alkylation response protein AidB
832	GC_00000006	CBIW17	104147	52	123	7	0	0.730691	0.819987	0.772768	I	COG1960	Acyl-CoA dehydrogenase related to the alkylation response protein AidB
833	GC_00000006	CBIW17	104146	52	123	7	0	0.730691	0.819987	0.772768	I	COG1960	Acyl-CoA dehydrogenase related to the alkylation response protein AidB
834	GC_00000006	CBIW18	18688	52	123	7	0	0.730691	0.819987	0.772768	I	COG1960	Acyl-CoA dehydrogenase related to the alkylation response protein AidB
835	GC_00000006	CBIW18	30096	52	123	7	0	0.730691	0.819987	0.772768	I	COG1960	Acyl-CoA dehydrogenase related to the alkylation response protein AidB
836	GC_00000006	adhaerens	998	52	123	7	0	0.730691	0.819987	0.772768	I	COG1960	Acyl-CoA dehydrogenase related to the alkylation response protein AidB
837	GC_00000006	adhaerens	614	52	123	7	0	0.730691	0.819987	0.772768	I	COG1960	Acyl-CoA dehydrogenase related to the alkylation response protein AidB
838	GC_00000006	adhaerens	57	52	123	7	0	0.730691	0.819987	0.772768	I	COG1960	Acyl-CoA dehydrogenase related to the alkylation response protein AidB
839	GC_00000006	algicola	2520	52	123	7	0	0.730691	0.819987	0.772768	I	COG1960	Acyl-CoA dehydrogenase related to the alkylation response protein AidB
840	GC_00000006	algicola	823	52	123	7	0	0.730691	0.819987	0.772768	I	COG1960	Acyl-CoA dehydrogenase related to the alkylation response protein AidB
841	GC_00000006	antarcticus	3110	52	123	7	0	0.730691	0.819987	0.772768	I	COG1960	Acyl-CoA dehydrogenase related to the alkylation response protein AidB
842	GC_00000006	antarcticus	3113	52	123	7	0	0.730691	0.819987	0.772768	I	COG1960	Acyl-CoA dehydrogenase related to the alkylation response protein AidB
843	GC_00000006	antarcticus	2321	52	123	7	0	0.730691	0.819987	0.772768	I	COG1960	Acyl-CoA dehydrogenase related to the alkylation response protein AidB
844	GC_00000006	aromaticivorans	747	52	123	7	0	0.730691	0.819987	0.772768	I	COG1960	Acyl-CoA dehydrogenase related to the alkylation response protein AidB
845	GC_00000006	aromaticivorans	750	52	123	7	0	0.730691	0.819987	0.772768	I	COG1960	Acyl-CoA dehydrogenase related to the alkylation response protein AidB
846	GC_00000006	aromaticivorans	2786	52	123	7	0	0.730691	0.819987	0.772768	I	COG1960	Acyl-CoA dehydrogenase related to the alkylation response protein AidB
847	GC_00000006	aromaticivorans	1250	52	123	7	0	0.730691	0.819987	0.772768	I	COG1960	Acyl-CoA dehydrogenase related to the alkylation response protein AidB
848	GC_00000006	aromaticivorans	1910	52	123	7	0	0.730691	0.819987	0.772768	I	COG1960	Acyl-CoA dehydrogenase related to the alkylation response protein AidB
849	GC_00000006	bohaiensis	1397	52	123	7	0	0.730691	0.819987	0.772768	I	COG1960	Acyl-CoA dehydrogenase related to the alkylation response protein AidB
850	GC_00000006	bohaiensis	3055	52	123	7	0	0.730691	0.819987	0.772768	I	COG1960	Acyl-CoA dehydrogenase related to the alkylation response protein AidB
851	GC_00000006	changyiensis	1581	52	123	7	0	0.730691	0.819987	0.772768	I	COG1960	Acyl-CoA dehydrogenase related to the alkylation response protein AidB
852	GC_00000006	changyiensis	3369	52	123	7	0	0.730691	0.819987	0.772768	I	COG1960	Acyl-CoA dehydrogenase related to the alkylation response protein AidB
853	GC_00000006	changyiensis	1326	52	123	7	0	0.730691	0.819987	0.772768	I	COG1960	Acyl-CoA dehydrogenase related to the alkylation response protein AidB
854	GC_00000006	confluentis	3260	52	123	7	0	0.730691	0.819987	0.772768	I	COG1960	Acyl-CoA dehydrogenase related to the alkylation response protein AidB
855	GC_00000006	daepoensis	3372	52	123	7	0	0.730691	0.819987	0.772768	I	COG1960	Acyl-CoA dehydrogenase related to the alkylation response protein AidB
856	GC_00000006	daepoensis	811	52	123	7	0	0.730691	0.819987	0.772768	I	COG1960	Acyl-CoA dehydrogenase related to the alkylation response protein AidB
857	GC_00000006	daqiaonensis	384	52	123	7	0	0.730691	0.819987	0.772768	I	COG1960	Acyl-CoA dehydrogenase related to the alkylation response protein AidB
858	GC_00000006	excellens	1803	52	123	7	0	0.730691	0.819987	0.772768	I	COG1960	Acyl-CoA dehydrogenase related to the alkylation response protein AidB
859	GC_00000006	excellens	2120	52	123	7	0	0.730691	0.819987	0.772768	I	COG1960	Acyl-CoA dehydrogenase related to the alkylation response protein AidB
860	GC_00000006	flavimaris	1821	52	123	7	0	0.730691	0.819987	0.772768	I	COG1960	Acyl-CoA dehydrogenase related to the alkylation response protein AidB
861	GC_00000006	flavimaris	1115	52	123	7	0	0.730691	0.819987	0.772768	I	COG1960	Acyl-CoA dehydrogenase related to the alkylation response protein AidB
862	GC_00000006	fonticola	2738	52	123	7	0	0.730691	0.819987	0.772768	I	COG1960	Acyl-CoA dehydrogenase related to the alkylation response protein AidB
863	GC_00000006	fonticola	957	52	123	7	0	0.730691	0.819987	0.772768	I	COG1960	Acyl-CoA dehydrogenase related to the alkylation response protein AidB
864	GC_00000006	fuscus	3784	52	123	7	0	0.730691	0.819987	0.772768	I	COG1960	Acyl-CoA dehydrogenase related to the alkylation response protein AidB
865	GC_00000006	fuscus	987	52	123	7	0	0.730691	0.819987	0.772768	I	COG1960	Acyl-CoA dehydrogenase related to the alkylation response protein AidB
866	GC_00000006	fuscus	961	52	123	7	0	0.730691	0.819987	0.772768	I	COG1960	Acyl-CoA dehydrogenase related to the alkylation response protein AidB
867	GC_00000006	gelidimuriae	948	52	123	7	0	0.730691	0.819987	0.772768	I	COG1960	Acyl-CoA dehydrogenase related to the alkylation response protein AidB
868	GC_00000006	gudaonensis	683	52	123	7	0	0.730691	0.819987	0.772768	I	COG1960	Acyl-CoA dehydrogenase related to the alkylation response protein AidB
869	GC_00000006	gudaonensis	564	52	123	7	0	0.730691	0.819987	0.772768	I	COG1960	Acyl-CoA dehydrogenase related to the alkylation response protein AidB
870	GC_00000006	guineae	3073	52	123	7	0	0.730691	0.819987	0.772768	I	COG1960	Acyl-CoA dehydrogenase related to the alkylation response protein AidB
871	GC_00000006	guineae	3418	52	123	7	0	0.730691	0.819987	0.772768	I	COG1960	Acyl-CoA dehydrogenase related to the alkylation response protein AidB
872	GC_00000006	halophilus	3479	52	123	7	0	0.730691	0.819987	0.772768	I	COG1960	Acyl-CoA dehydrogenase related to the alkylation response protein AidB
873	GC_00000006	halophilus	2532	52	123	7	0	0.730691	0.819987	0.772768	I	COG1960	Acyl-CoA dehydrogenase related to the alkylation response protein AidB
874	GC_00000006	halotolerans	2161	52	123	7	0	0.730691	0.819987	0.772768	I	COG1960	Acyl-CoA dehydrogenase related to the alkylation response protein AidB
875	GC_00000006	halotolerans	1450	52	123	7	0	0.730691	0.819987	0.772768	I	COG1960	Acyl-CoA dehydrogenase related to the alkylation response protein AidB
876	GC_00000006	halotolerans	1452	52	123	7	0	0.730691	0.819987	0.772768	I	COG1960	Acyl-CoA dehydrogenase related to the alkylation response protein AidB
877	GC_00000006	hydrocarbonoclasticus	1102	52	123	7	0	0.730691	0.819987	0.772768	I	COG1960	Acyl-CoA dehydrogenase related to the alkylation response protein AidB
878	GC_00000006	hydrocarbonoclasticus	802	52	123	7	0	0.730691	0.819987	0.772768	I	COG1960	Acyl-CoA dehydrogenase related to the alkylation response protein AidB
879	GC_00000006	lipolyticus	2517	52	123	7	0	0.730691	0.819987	0.772768	I	COG1960	Acyl-CoA dehydrogenase related to the alkylation response protein AidB
880	GC_00000006	lipolyticus	2844	52	123	7	0	0.730691	0.819987	0.772768	I	COG1960	Acyl-CoA dehydrogenase related to the alkylation response protein AidB
881	GC_00000006	litoralis	325	52	123	7	0	0.730691	0.819987	0.772768	I	COG1960	Acyl-CoA dehydrogenase related to the alkylation response protein AidB
882	GC_00000006	litoralis	77	52	123	7	0	0.730691	0.819987	0.772768	I	COG1960	Acyl-CoA dehydrogenase related to the alkylation response protein AidB
883	GC_00000006	lutaoensis	2048	52	123	7	0	0.730691	0.819987	0.772768	I	COG1960	Acyl-CoA dehydrogenase related to the alkylation response protein AidB
884	GC_00000006	lutaoensis	3089	52	123	7	0	0.730691	0.819987	0.772768	I	COG1960	Acyl-CoA dehydrogenase related to the alkylation response protein AidB
885	GC_00000006	manganoxydans	3561	52	123	7	0	0.730691	0.819987	0.772768	I	COG1960	Acyl-CoA dehydrogenase related to the alkylation response protein AidB
886	GC_00000006	manganoxydans	709	52	123	7	0	0.730691	0.819987	0.772768	I	COG1960	Acyl-CoA dehydrogenase related to the alkylation response protein AidB
887	GC_00000006	maritimus	3271	52	123	7	0	0.730691	0.819987	0.772768	I	COG1960	Acyl-CoA dehydrogenase related to the alkylation response protein AidB
888	GC_00000006	maritimus	3274	52	123	7	0	0.730691	0.819987	0.772768	I	COG1960	Acyl-CoA dehydrogenase related to the alkylation response protein AidB
889	GC_00000006	maritimus	3971	52	123	7	0	0.730691	0.819987	0.772768	I	COG1960	Acyl-CoA dehydrogenase related to the alkylation response protein AidB
890	GC_00000006	mobilis	1479	52	123	7	0	0.730691	0.819987	0.772768	I	COG1960	Acyl-CoA dehydrogenase related to the alkylation response protein AidB
891	GC_00000006	mobilis	3394	52	123	7	0	0.730691	0.819987	0.772768	I	COG1960	Acyl-CoA dehydrogenase related to the alkylation response protein AidB
892	GC_00000006	nanhaiticus	2874	52	123	7	0	0.730691	0.819987	0.772768	I	COG1960	Acyl-CoA dehydrogenase related to the alkylation response protein AidB
893	GC_00000006	nanhaiticus	4748	52	123	7	0	0.730691	0.819987	0.772768	I	COG1960	Acyl-CoA dehydrogenase related to the alkylation response protein AidB
894	GC_00000006	nitratireducens	225	52	123	7	0	0.730691	0.819987	0.772768	I	COG1960	Acyl-CoA dehydrogenase related to the alkylation response protein AidB
895	GC_00000006	nitratireducens	2139	52	123	7	0	0.730691	0.819987	0.772768	I	COG1960	Acyl-CoA dehydrogenase related to the alkylation response protein AidB
896	GC_00000006	pelagius	3258	52	123	7	0	0.730691	0.819987	0.772768	I	COG1960	Acyl-CoA dehydrogenase related to the alkylation response protein AidB
897	GC_00000006	pelagius	3416	52	123	7	0	0.730691	0.819987	0.772768	I	COG1960	Acyl-CoA dehydrogenase related to the alkylation response protein AidB
898	GC_00000006	piscensis	2420	52	123	7	0	0.730691	0.819987	0.772768	I	COG1960	Acyl-CoA dehydrogenase related to the alkylation response protein AidB
899	GC_00000006	piscensis	2219	52	123	7	0	0.730691	0.819987	0.772768	I	COG1960	Acyl-CoA dehydrogenase related to the alkylation response protein AidB
900	GC_00000006	profundi	3467	52	123	7	0	0.730691	0.819987	0.772768	I	COG1960	Acyl-CoA dehydrogenase related to the alkylation response protein AidB
901	GC_00000006	profundi	3464	52	123	7	0	0.730691	0.819987	0.772768	I	COG1960	Acyl-CoA dehydrogenase related to the alkylation response protein AidB
902	GC_00000006	profundi	2376	52	123	7	0	0.730691	0.819987	0.772768	I	COG1960	Acyl-CoA dehydrogenase related to the alkylation response protein AidB
903	GC_00000006	profundi	2295	52	123	7	0	0.730691	0.819987	0.772768	I	COG1960	Acyl-CoA dehydrogenase related to the alkylation response protein AidB
904	GC_00000006	profundi	2428	52	123	7	0	0.730691	0.819987	0.772768	I	COG1960	Acyl-CoA dehydrogenase related to the alkylation response protein AidB
905	GC_00000006	psychrophilus	2383	52	123	7	0	0.730691	0.819987	0.772768	I	COG1960	Acyl-CoA dehydrogenase related to the alkylation response protein AidB
906	GC_00000006	salarius	3749	52	123	7	0	0.730691	0.819987	0.772768	I	COG1960	Acyl-CoA dehydrogenase related to the alkylation response protein AidB
907	GC_00000006	salarius	3192	52	123	7	0	0.730691	0.819987	0.772768	I	COG1960	Acyl-CoA dehydrogenase related to the alkylation response protein AidB
908	GC_00000006	salexigens	2408	52	123	7	0	0.730691	0.819987	0.772768	I	COG1960	Acyl-CoA dehydrogenase related to the alkylation response protein AidB
909	GC_00000006	salexigens	2405	52	123	7	0	0.730691	0.819987	0.772768	I	COG1960	Acyl-CoA dehydrogenase related to the alkylation response protein AidB
910	GC_00000006	salexigens	2647	52	123	7	0	0.730691	0.819987	0.772768	I	COG1960	Acyl-CoA dehydrogenase related to the alkylation response protein AidB
911	GC_00000006	salicampi	2623	52	123	7	0	0.730691	0.819987	0.772768	I	COG1960	Acyl-CoA dehydrogenase related to the alkylation response protein AidB
912	GC_00000006	salicampi	3213	52	123	7	0	0.730691	0.819987	0.772768	I	COG1960	Acyl-CoA dehydrogenase related to the alkylation response protein AidB
913	GC_00000006	salicampi	1941	52	123	7	0	0.730691	0.819987	0.772768	I	COG1960	Acyl-CoA dehydrogenase related to the alkylation response protein AidB
914	GC_00000006	salinus	1832	52	123	7	0	0.730691	0.819987	0.772768	I	COG1960	Acyl-CoA dehydrogenase related to the alkylation response protein AidB
915	GC_00000006	salinus	2231	52	123	7	0	0.730691	0.819987	0.772768	I	COG1960	Acyl-CoA dehydrogenase related to the alkylation response protein AidB
916	GC_00000006	salsuginis	2434	52	123	7	0	0.730691	0.819987	0.772768	I	COG1960	Acyl-CoA dehydrogenase related to the alkylation response protein AidB
917	GC_00000006	salsuginis	2738	52	123	7	0	0.730691	0.819987	0.772768	I	COG1960	Acyl-CoA dehydrogenase related to the alkylation response protein AidB
918	GC_00000006	santoriniensis	442	52	123	7	0	0.730691	0.819987	0.772768	I	COG1960	Acyl-CoA dehydrogenase related to the alkylation response protein AidB
919	GC_00000006	santoriniensis	101	52	123	7	0	0.730691	0.819987	0.772768	I	COG1960	Acyl-CoA dehydrogenase related to the alkylation response protein AidB
920	GC_00000006	segnicrescens	2492	52	123	7	0	0.730691	0.819987	0.772768	I	COG1960	Acyl-CoA dehydrogenase related to the alkylation response protein AidB
921	GC_00000006	segnicrescens	2196	52	123	7	0	0.730691	0.819987	0.772768	I	COG1960	Acyl-CoA dehydrogenase related to the alkylation response protein AidB
922	GC_00000006	segnicrescens	2477	52	123	7	0	0.730691	0.819987	0.772768	I	COG1960	Acyl-CoA dehydrogenase related to the alkylation response protein AidB
923	GC_00000006	segnicrescens	3528	52	123	7	0	0.730691	0.819987	0.772768	I	COG1960	Acyl-CoA dehydrogenase related to the alkylation response protein AidB
924	GC_00000006	segnicrescens	2515	52	123	7	0	0.730691	0.819987	0.772768	I	COG1960	Acyl-CoA dehydrogenase related to the alkylation response protein AidB
925	GC_00000006	segnicrescens	3921	52	123	7	0	0.730691	0.819987	0.772768	I	COG1960	Acyl-CoA dehydrogenase related to the alkylation response protein AidB
926	GC_00000006	segnicrescens	3566	52	123	7	0	0.730691	0.819987	0.772768	I	COG1960	Acyl-CoA dehydrogenase related to the alkylation response protein AidB
927	GC_00000006	shengliensis	2650	52	123	7	0	0.730691	0.819987	0.772768	I	COG1960	Acyl-CoA dehydrogenase related to the alkylation response protein AidB
928	GC_00000006	shengliensis	317	52	123	7	0	0.730691	0.819987	0.772768	I	COG1960	Acyl-CoA dehydrogenase related to the alkylation response protein AidB
929	GC_00000006	similis	2522	52	123	7	0	0.730691	0.819987	0.772768	I	COG1960	Acyl-CoA dehydrogenase related to the alkylation response protein AidB
930	GC_00000006	similis	2196	52	123	7	0	0.730691	0.819987	0.772768	I	COG1960	Acyl-CoA dehydrogenase related to the alkylation response protein AidB
931	GC_00000006	subterrani	1694	52	123	7	0	0.730691	0.819987	0.772768	I	COG1960	Acyl-CoA dehydrogenase related to the alkylation response protein AidB
932	GC_00000006	subterrani	4142	52	123	7	0	0.730691	0.819987	0.772768	I	COG1960	Acyl-CoA dehydrogenase related to the alkylation response protein AidB
933	GC_00000006	vinifirmus	3025	52	123	7	0	0.730691	0.819987	0.772768	I	COG1960	Acyl-CoA dehydrogenase related to the alkylation response protein AidB
934	GC_00000006	vinifirmus	3022	52	123	7	0	0.730691	0.819987	0.772768	I	COG1960	Acyl-CoA dehydrogenase related to the alkylation response protein AidB
935	GC_00000006	vinifirmus	1325	52	123	7	0	0.730691	0.819987	0.772768	I	COG1960	Acyl-CoA dehydrogenase related to the alkylation response protein AidB
936	GC_00000006	vulgaris	1233	52	123	7	0	0.730691	0.819987	0.772768	I	COG1960	Acyl-CoA dehydrogenase related to the alkylation response protein AidB
937	GC_00000006	vulgaris	2706	52	123	7	0	0.730691	0.819987	0.772768	I	COG1960	Acyl-CoA dehydrogenase related to the alkylation response protein AidB
938	GC_00000006	zhejiangensis	2822	52	123	7	0	0.730691	0.819987	0.772768	I	COG1960	Acyl-CoA dehydrogenase related to the alkylation response protein AidB
939	GC_00000006	zhejiangensis	2663	52	123	7	0	0.730691	0.819987	0.772768	I	COG1960	Acyl-CoA dehydrogenase related to the alkylation response protein AidB
940	GC_00000007	M1C	3077	52	117	7	0	0.719759	0.854363	0.781306	E	COG1126	ABC-type polar amino acid transport system, ATPase component
941	GC_00000007	M1C	3620	52	117	7	0	0.719759	0.854363	0.781306	E	COG1126	ABC-type polar amino acid transport system, ATPase component
942	GC_00000007	M1C	3351	52	117	7	0	0.719759	0.854363	0.781306	E	COG1126	ABC-type polar amino acid transport system, ATPase component
943	GC_00000007	M1C	2024	52	117	7	0	0.719759	0.854363	0.781306	E	COG1126	ABC-type polar amino acid transport system, ATPase component
944	GC_00000007	M2C	3078	52	117	7	0	0.719759	0.854363	0.781306	E	COG1126	ABC-type polar amino acid transport system, ATPase component
945	GC_00000007	M2C	3621	52	117	7	0	0.719759	0.854363	0.781306	E	COG1126	ABC-type polar amino acid transport system, ATPase component
946	GC_00000007	M2C	3353	52	117	7	0	0.719759	0.854363	0.781306	E	COG1126	ABC-type polar amino acid transport system, ATPase component
947	GC_00000007	M2C	2027	52	117	7	0	0.719759	0.854363	0.781306	E	COG1126	ABC-type polar amino acid transport system, ATPase component
948	GC_00000007	M3C	3679	52	117	7	0	0.719759	0.854363	0.781306	E	COG1126	ABC-type polar amino acid transport system, ATPase component
949	GC_00000007	M3C	3459	52	117	7	0	0.719759	0.854363	0.781306	E	COG1126	ABC-type polar amino acid transport system, ATPase component
950	GC_00000007	M3C	316	52	117	7	0	0.719759	0.854363	0.781306	E	COG1126	ABC-type polar amino acid transport system, ATPase component
951	GC_00000007	M4C	3080	52	117	7	0	0.719759	0.854363	0.781306	E	COG1126	ABC-type polar amino acid transport system, ATPase component
952	GC_00000007	M4C	3620	52	117	7	0	0.719759	0.854363	0.781306	E	COG1126	ABC-type polar amino acid transport system, ATPase component
953	GC_00000007	M4C	3354	52	117	7	0	0.719759	0.854363	0.781306	E	COG1126	ABC-type polar amino acid transport system, ATPase component
954	GC_00000007	M4C	2027	52	117	7	0	0.719759	0.854363	0.781306	E	COG1126	ABC-type polar amino acid transport system, ATPase component
955	GC_00000007	CB1	4009	52	117	7	0	0.719759	0.854363	0.781306	E	COG1126	ABC-type polar amino acid transport system, ATPase component
956	GC_00000007	CB1	3526	52	117	7	0	0.719759	0.854363	0.781306	E	COG1126	ABC-type polar amino acid transport system, ATPase component
957	GC_00000007	CBIA	13341	52	117	7	0	0.719759	0.854363	0.781306	E	COG1126	ABC-type polar amino acid transport system, ATPase component
958	GC_00000007	CBIA	6421	52	117	7	0	0.719759	0.854363	0.781306	E	COG1126	ABC-type polar amino acid transport system, ATPase component
959	GC_00000007	CBIA	14141	52	117	7	0	0.719759	0.854363	0.781306	E	COG1126	ABC-type polar amino acid transport system, ATPase component
960	GC_00000007	CBIW17	83933	52	117	7	0	0.719759	0.854363	0.781306	E	COG1126	ABC-type polar amino acid transport system, ATPase component
961	GC_00000007	CBIW18	26068	52	117	7	0	0.719759	0.854363	0.781306	E	COG1126	ABC-type polar amino acid transport system, ATPase component
962	GC_00000007	CBIW18	26069	52	117	7	0	0.719759	0.854363	0.781306
963	GC_00000007	adhaerens	1418	52	117	7	0	0.719759	0.854363	0.781306	E	COG1126	ABC-type polar amino acid transport system, ATPase component
964	GC_00000007	adhaerens	2901	52	117	7	0	0.719759	0.854363	0.781306	E	COG1126	ABC-type polar amino acid transport system, ATPase component
965	GC_00000007	adhaerens	2182	52	117	7	0	0.719759	0.854363	0.781306	E	COG1126	ABC-type polar amino acid transport system, ATPase component
966	GC_00000007	algicola	2305	52	117	7	0	0.719759	0.854363	0.781306	E	COG1126	ABC-type polar amino acid transport system, ATPase component
967	GC_00000007	algicola	1663	52	117	7	0	0.719759	0.854363	0.781306	E	COG1126	ABC-type polar amino acid transport system, ATPase component
968	GC_00000007	antarcticus	1292	52	117	7	0	0.719759	0.854363	0.781306	E	COG1126	ABC-type polar amino acid transport system, ATPase component
969	GC_00000007	antarcticus	1216	52	117	7	0	0.719759	0.854363	0.781306	E	COG1126	ABC-type polar amino acid transport system, ATPase component
970	GC_00000007	antarcticus	1899	52	117	7	0	0.719759	0.854363	0.781306	E	COG1126	ABC-type polar amino acid transport system, ATPase component
971	GC_00000007	antarcticus	3188	52	117	7	0	0.719759	0.854363	0.781306	E	COG1126	ABC-type polar amino acid transport system, ATPase component
972	GC_00000007	aromaticivorans	197	52	117	7	0	0.719759	0.854363	0.781306	E	COG1126	ABC-type polar amino acid transport system, ATPase component
973	GC_00000007	bohaiensis	1214	52	117	7	0	0.719759	0.854363	0.781306	E	COG1126	ABC-type polar amino acid transport system, ATPase component
974	GC_00000007	bohaiensis	875	52	117	7	0	0.719759	0.854363	0.781306	E	COG1126	ABC-type polar amino acid transport system, ATPase component
975	GC_00000007	bohaiensis	2834	52	117	7	0	0.719759	0.854363	0.781306	E	COG1126	ABC-type polar amino acid transport system, ATPase component
976	GC_00000007	changyiensis	329	52	117	7	0	0.719759	0.854363	0.781306	E	COG1126	ABC-type polar amino acid transport system, ATPase component
977	GC_00000007	changyiensis	1198	52	117	7	0	0.719759	0.854363	0.781306	E	COG1126	ABC-type polar amino acid transport system, ATPase component
978	GC_00000007	confluentis	522	52	117	7	0	0.719759	0.854363	0.781306	E	COG1126	ABC-type polar amino acid transport system, ATPase component
979	GC_00000007	confluentis	665	52	117	7	0	0.719759	0.854363	0.781306	E	COG1126	ABC-type polar amino acid transport system, ATPase component
980	GC_00000007	confluentis	2054	52	117	7	0	0.719759	0.854363	0.781306	E	COG1126	ABC-type polar amino acid transport system, ATPase component
981	GC_00000007	daepoensis	345	52	117	7	0	0.719759	0.854363	0.781306	E	COG1126	ABC-type polar amino acid transport system, ATPase component
982	GC_00000007	daqiaonensis	1540	52	117	7	0	0.719759	0.854363	0.781306	E	COG1126	ABC-type polar amino acid transport system, ATPase component
983	GC_00000007	excellens	117	52	117	7	0	0.719759	0.854363	0.781306	E	COG1126	ABC-type polar amino acid transport system, ATPase component
984	GC_00000007	flavimaris	3773	52	117	7	0	0.719759	0.854363	0.781306	E	COG1126	ABC-type polar amino acid transport system, ATPase component
985	GC_00000007	flavimaris	2756	52	117	7	0	0.719759	0.854363	0.781306	E	COG1126	ABC-type polar amino acid transport system, ATPase component
986	GC_00000007	flavimaris	516	52	117	7	0	0.719759	0.854363	0.781306	E	COG1126	ABC-type polar amino acid transport system, ATPase component
987	GC_00000007	fonticola	3186	52	117	7	0	0.719759	0.854363	0.781306	E	COG1126	ABC-type polar amino acid transport system, ATPase component
988	GC_00000007	fonticola	179	52	117	7	0	0.719759	0.854363	0.781306	E	COG1126	ABC-type polar amino acid transport system, ATPase component
989	GC_00000007	fuscus	1931	52	117	7	0	0.719759	0.854363	0.781306	E	COG1126	ABC-type polar amino acid transport system, ATPase component
990	GC_00000007	gelidimuriae	2056	52	117	7	0	0.719759	0.854363	0.781306	E	COG1126	ABC-type polar amino acid transport system, ATPase component
991	GC_00000007	gelidimuriae	2278	52	117	7	0	0.719759	0.854363	0.781306	E	COG1126	ABC-type polar amino acid transport system, ATPase component
992	GC_00000007	gudaonensis	946	52	117	7	0	0.719759	0.854363	0.781306	E	COG1126	ABC-type polar amino acid transport system, ATPase component
993	GC_00000007	gudaonensis	2211	52	117	7	0	0.719759	0.854363	0.781306	E	COG1126	ABC-type polar amino acid transport system, ATPase component
994	GC_00000007	gudaonensis	1587	52	117	7	0	0.719759	0.854363	0.781306	E	COG1126	ABC-type polar amino acid transport system, ATPase component
995	GC_00000007	guineae	1158	52	117	7	0	0.719759	0.854363	0.781306	E	COG1126	ABC-type polar amino acid transport system, ATPase component
996	GC_00000007	guineae	2366	52	117	7	0	0.719759	0.854363	0.781306	E	COG1126	ABC-type polar amino acid transport system, ATPase component
997	GC_00000007	guineae	1304	52	117	7	0	0.719759	0.854363	0.781306	E	COG1126	ABC-type polar amino acid transport system, ATPase component
998	GC_00000007	guineae	3116	52	117	7	0	0.719759	0.854363	0.781306	E	COG1126	ABC-type polar amino acid transport system, ATPase component
999	GC_00000007	guineae	575	52	117	7	0	0.719759	0.854363	0.781306	E	COG1126	ABC-type polar amino acid transport system, ATPase component
1000	GC_00000007	halophilus	1313	52	117	7	0	0.719759	0.854363	0.781306	E	COG1126	ABC-type polar amino acid transport system, ATPase component
1001	GC_00000007	halotolerans	521	52	117	7	0	0.719759	0.854363	0.781306	E	COG1126	ABC-type polar amino acid transport system, ATPase component
1002	GC_00000007	halotolerans	662	52	117	7	0	0.719759	0.854363	0.781306	E	COG1126	ABC-type polar amino acid transport system, ATPase component
1003	GC_00000007	halotolerans	2563	52	117	7	0	0.719759	0.854363	0.781306	E	COG1126	ABC-type polar amino acid transport system, ATPase component
1004	GC_00000007	hydrocarbonoclasticus	2826	52	117	7	0	0.719759	0.854363	0.781306	E	COG1126	ABC-type polar amino acid transport system, ATPase component
1005	GC_00000007	lipolyticus	688	52	117	7	0	0.719759	0.854363	0.781306	E	COG1126	ABC-type polar amino acid transport system, ATPase component
1006	GC_00000007	litoralis	1568	52	117	7	0	0.719759	0.854363	0.781306	E	COG1126	ABC-type polar amino acid transport system, ATPase component
1007	GC_00000007	lutaoensis	2440	52	117	7	0	0.719759	0.854363	0.781306	E	COG1126	ABC-type polar amino acid transport system, ATPase component
1008	GC_00000007	lutaoensis	400	52	117	7	0	0.719759	0.854363	0.781306	E	COG1126	ABC-type polar amino acid transport system, ATPase component
1009	GC_00000007	manganoxydans	4008	52	117	7	0	0.719759	0.854363	0.781306	E	COG1126	ABC-type polar amino acid transport system, ATPase component
1010	GC_00000007	manganoxydans	929	52	117	7	0	0.719759	0.854363	0.781306	E	COG1126	ABC-type polar amino acid transport system, ATPase component
1011	GC_00000007	manganoxydans	1186	52	117	7	0	0.719759	0.854363	0.781306	E	COG1126	ABC-type polar amino acid transport system, ATPase component
1012	GC_00000007	maritimus	2270	52	117	7	0	0.719759	0.854363	0.781306	E	COG1126	ABC-type polar amino acid transport system, ATPase component
1013	GC_00000007	maritimus	621	52	117	7	0	0.719759	0.854363	0.781306	E	COG1126	ABC-type polar amino acid transport system, ATPase component
1014	GC_00000007	nanhaiticus	2063	52	117	7	0	0.719759	0.854363	0.781306	E	COG1126	ABC-type polar amino acid transport system, ATPase component
1015	GC_00000007	nanhaiticus	2622	52	117	7	0	0.719759	0.854363	0.781306	E	COG1126	ABC-type polar amino acid transport system, ATPase component
1016	GC_00000007	nanhaiticus	749	52	117	7	0	0.719759	0.854363	0.781306	E	COG1126	ABC-type polar amino acid transport system, ATPase component
1017	GC_00000007	nitratireducens	1358	52	117	7	0	0.719759	0.854363	0.781306	E	COG1126	ABC-type polar amino acid transport system, ATPase component
1018	GC_00000007	pelagius	581	52	117	7	0	0.719759	0.854363	0.781306	E	COG1126	ABC-type polar amino acid transport system, ATPase component
1019	GC_00000007	pelagius	2307	52	117	7	0	0.719759	0.854363	0.781306	E	COG1126	ABC-type polar amino acid transport system, ATPase component
1020	GC_00000007	persicus	276	52	117	7	0	0.719759	0.854363	0.781306	E	COG1126	ABC-type polar amino acid transport system, ATPase component
1021	GC_00000007	piscensis	13	52	117	7	0	0.719759	0.854363	0.781306	E	COG1126	ABC-type polar amino acid transport system, ATPase component
1022	GC_00000007	profundi	1385	52	117	7	0	0.719759	0.854363	0.781306	E	COG1126	ABC-type polar amino acid transport system, ATPase component
1023	GC_00000007	psychrophilus	2715	52	117	7	0	0.719759	0.854363	0.781306	E	COG1126	ABC-type polar amino acid transport system, ATPase component
1024	GC_00000007	psychrophilus	2758	52	117	7	0	0.719759	0.854363	0.781306	E	COG1126	ABC-type polar amino acid transport system, ATPase component
1025	GC_00000007	psychrophilus	2903	52	117	7	0	0.719759	0.854363	0.781306	E	COG1126	ABC-type polar amino acid transport system, ATPase component
1026	GC_00000007	psychrophilus	1806	52	117	7	0	0.719759	0.854363	0.781306	E	COG1126	ABC-type polar amino acid transport system, ATPase component
1027	GC_00000007	psychrophilus	1384	52	117	7	0	0.719759	0.854363	0.781306	E	COG1126	ABC-type polar amino acid transport system, ATPase component
1028	GC_00000007	psychrophilus	2082	52	117	7	0	0.719759	0.854363	0.781306	E	COG1126	ABC-type polar amino acid transport system, ATPase component
1029	GC_00000007	psychrophilus	1462	52	117	7	0	0.719759	0.854363	0.781306	E	COG1126	ABC-type polar amino acid transport system, ATPase component
1030	GC_00000007	salarius	999	52	117	7	0	0.719759	0.854363	0.781306	E	COG1126	ABC-type polar amino acid transport system, ATPase component
1031	GC_00000007	salarius	1640	52	117	7	0	0.719759	0.854363	0.781306	E	COG1126	ABC-type polar amino acid transport system, ATPase component
1032	GC_00000007	salexigens	617	52	117	7	0	0.719759	0.854363	0.781306	E	COG1126	ABC-type polar amino acid transport system, ATPase component
1033	GC_00000007	salicampi	113	52	117	7	0	0.719759	0.854363	0.781306	E	COG1126	ABC-type polar amino acid transport system, ATPase component
1034	GC_00000007	salicampi	3822	52	117	7	0	0.719759	0.854363	0.781306	E	COG1126	ABC-type polar amino acid transport system, ATPase component
1035	GC_00000007	salinus	1901	52	117	7	0	0.719759	0.854363	0.781306	E	COG1126	ABC-type polar amino acid transport system, ATPase component
1036	GC_00000007	salinus	50	52	117	7	0	0.719759	0.854363	0.781306	E	COG1126	ABC-type polar amino acid transport system, ATPase component
1037	GC_00000007	salinus	1297	52	117	7	0	0.719759	0.854363	0.781306	E	COG1126	ABC-type polar amino acid transport system, ATPase component
1038	GC_00000007	salinus	696	52	117	7	0	0.719759	0.854363	0.781306	E	COG1126	ABC-type polar amino acid transport system, ATPase component
1039	GC_00000007	salsuginis	3128	52	117	7	0	0.719759	0.854363	0.781306	E	COG1126	ABC-type polar amino acid transport system, ATPase component
1040	GC_00000007	salsuginis	1068	52	117	7	0	0.719759	0.854363	0.781306	E	COG1126	ABC-type polar amino acid transport system, ATPase component
1041	GC_00000007	salsuginis	411	52	117	7	0	0.719759	0.854363	0.781306	E	COG1126	ABC-type polar amino acid transport system, ATPase component
1042	GC_00000007	santoriniensis	2773	52	117	7	0	0.719759	0.854363	0.781306	E	COG1126	ABC-type polar amino acid transport system, ATPase component
1043	GC_00000007	santoriniensis	2143	52	117	7	0	0.719759	0.854363	0.781306	E	COG1126	ABC-type polar amino acid transport system, ATPase component
1044	GC_00000007	santoriniensis	548	52	117	7	0	0.719759	0.854363	0.781306	E	COG1126	ABC-type polar amino acid transport system, ATPase component
1045	GC_00000007	segnicrescens	3090	52	117	7	0	0.719759	0.854363	0.781306	E	COG1126	ABC-type polar amino acid transport system, ATPase component
1046	GC_00000007	shengliensis	2014	52	117	7	0	0.719759	0.854363	0.781306	E	COG1126	ABC-type polar amino acid transport system, ATPase component
1047	GC_00000007	similis	1188	52	117	7	0	0.719759	0.854363	0.781306	E	COG1126	ABC-type polar amino acid transport system, ATPase component
1048	GC_00000007	similis	3513	52	117	7	0	0.719759	0.854363	0.781306	E	COG1126	ABC-type polar amino acid transport system, ATPase component
1049	GC_00000007	subterrani	1005	52	117	7	0	0.719759	0.854363	0.781306	E	COG1126	ABC-type polar amino acid transport system, ATPase component
1050	GC_00000007	subterrani	2263	52	117	7	0	0.719759	0.854363	0.781306	E	COG1126	ABC-type polar amino acid transport system, ATPase component
1051	GC_00000007	subterrani	1738	52	117	7	0	0.719759	0.854363	0.781306	E	COG1126	ABC-type polar amino acid transport system, ATPase component
1052	GC_00000007	subterrani	991	52	117	7	0	0.719759	0.854363	0.781306	E	COG1126	ABC-type polar amino acid transport system, ATPase component
1053	GC_00000007	vinifirmus	190	52	117	7	0	0.719759	0.854363	0.781306	E	COG1126	ABC-type polar amino acid transport system, ATPase component
1054	GC_00000007	vulgaris	65	52	117	7	0	0.719759	0.854363	0.781306	E	COG1126	ABC-type polar amino acid transport system, ATPase component
1055	GC_00000007	vulgaris	2146	52	117	7	0	0.719759	0.854363	0.781306	E	COG1126	ABC-type polar amino acid transport system, ATPase component
1056	GC_00000007	zhejiangensis	1523	52	117	7	0	0.719759	0.854363	0.781306	E	COG1126	ABC-type polar amino acid transport system, ATPase component
1057	GC_00000008	M1C	2084	53	114	5	0	0.684163	0.769126	0.724161	P|S	COG2217|COG3350	Cation transport ATPase|Uncharacterized conserved protein, YHS domain
1058	GC_00000008	M1C	4087	53	114	5	0	0.684163	0.769126	0.724161	P	COG2217|COG2608|COG2608	Cation transport ATPase|Copper chaperone CopZ|Copper chaperone CopZ
1059	GC_00000008	M2C	2087	53	114	5	0	0.684163	0.769126	0.724161	P|S	COG2217|COG3350	Cation transport ATPase|Uncharacterized conserved protein, YHS domain
1060	GC_00000008	M2C	4088	53	114	5	0	0.684163	0.769126	0.724161	P	COG2217|COG2608|COG2608	Cation transport ATPase|Copper chaperone CopZ|Copper chaperone CopZ
1061	GC_00000008	M3C	251	53	114	5	0	0.684163	0.769126	0.724161	S|P	COG2217|COG3350	Cation transport ATPase|Uncharacterized conserved protein, YHS domain
1062	GC_00000008	M3C	279	53	114	5	0	0.684163	0.769126	0.724161	S|P	COG2217|COG3350	Cation transport ATPase|Uncharacterized conserved protein, YHS domain
1063	GC_00000008	M3C	2756	53	114	5	0	0.684163	0.769126	0.724161	P	COG2217|COG2608|COG2608	Cation transport ATPase|Copper chaperone CopZ|Copper chaperone CopZ
1064	GC_00000008	M4C	2087	53	114	5	0	0.684163	0.769126	0.724161	S|P	COG2217|COG3350	Cation transport ATPase|Uncharacterized conserved protein, YHS domain
1065	GC_00000008	M4C	4087	53	114	5	0	0.684163	0.769126	0.724161	P	COG2217|COG2608|COG2608	Cation transport ATPase|Copper chaperone CopZ|Copper chaperone CopZ
1066	GC_00000008	CB1	4075	53	114	5	0	0.684163	0.769126	0.724161	S|P	COG2217|COG3350	Cation transport ATPase|Uncharacterized conserved protein, YHS domain
1067	GC_00000008	CB1	4047	53	114	5	0	0.684163	0.769126	0.724161	S|P	COG2217|COG3350	Cation transport ATPase|Uncharacterized conserved protein, YHS domain
1068	GC_00000008	CB1	18564	53	114	5	0	0.684163	0.769126	0.724161	P	COG2217|COG2608|COG2608	Cation transport ATPase|Copper chaperone CopZ|Copper chaperone CopZ
1069	GC_00000008	CBIA	14065	53	114	5	0	0.684163	0.769126	0.724161	P|S	COG2217|COG3350	Cation transport ATPase|Uncharacterized conserved protein, YHS domain
1070	GC_00000008	CBIA	14095	53	114	5	0	0.684163	0.769126	0.724161	P|S	COG2217|COG3350	Cation transport ATPase|Uncharacterized conserved protein, YHS domain
1071	GC_00000008	CBIA	10082	53	114	5	0	0.684163	0.769126	0.724161	P	COG2217|COG2608|COG2608	Cation transport ATPase|Copper chaperone CopZ|Copper chaperone CopZ
1072	GC_00000008	CBIW17	53326	53	114	5	0	0.684163	0.769126	0.724161	P|S	COG2217|COG3350	Cation transport ATPase|Uncharacterized conserved protein, YHS domain
1073	GC_00000008	CBIW17	13221	53	114	5	0	0.684163	0.769126	0.724161	P	COG2217|COG2608|COG2608	Cation transport ATPase|Copper chaperone CopZ|Copper chaperone CopZ
1074	GC_00000008	CBIW18	25996	53	114	5	0	0.684163	0.769126	0.724161	S|P	COG2217|COG3350	Cation transport ATPase|Uncharacterized conserved protein, YHS domain
1075	GC_00000008	CBIW18	26026	53	114	5	0	0.684163	0.769126	0.724161	S|P	COG2217|COG3350	Cation transport ATPase|Uncharacterized conserved protein, YHS domain
1076	GC_00000008	CBIW18	10666	53	114	5	0	0.684163	0.769126	0.724161	P	COG2217|COG2608|COG2608	Cation transport ATPase|Copper chaperone CopZ|Copper chaperone CopZ
1077	GC_00000008	CBIW18	10667	53	114	5	0	0.684163	0.769126	0.724161	P	COG2217|COG2608|COG2608	Cation transport ATPase|Copper chaperone CopZ|Copper chaperone CopZ
1078	GC_00000008	adhaerens	175	53	114	5	0	0.684163	0.769126	0.724161	P|S	COG2217|COG3350	Cation transport ATPase|Uncharacterized conserved protein, YHS domain
1079	GC_00000008	adhaerens	3516	53	114	5	0	0.684163	0.769126	0.724161	P	COG2217|COG2608|COG2608	Cation transport ATPase|Copper chaperone CopZ|Copper chaperone CopZ
1080	GC_00000008	algicola	3789	53	114	5	0	0.684163	0.769126	0.724161	S|P	COG2217|COG3350	Cation transport ATPase|Uncharacterized conserved protein, YHS domain
1081	GC_00000008	algicola	265	53	114	5	0	0.684163	0.769126	0.724161	P	COG2217|COG2608|COG2608	Cation transport ATPase|Copper chaperone CopZ|Copper chaperone CopZ
1082	GC_00000008	algicola	3778	53	114	5	0	0.684163	0.769126	0.724161	P	COG2217|COG2608|COG2608	Cation transport ATPase|Copper chaperone CopZ|Copper chaperone CopZ
1083	GC_00000008	antarcticus	2966	53	114	5	0	0.684163	0.769126	0.724161	S|P	COG2217|COG3350	Cation transport ATPase|Uncharacterized conserved protein, YHS domain
1084	GC_00000008	antarcticus	725	53	114	5	0	0.684163	0.769126	0.724161	P	COG2217|COG2608|COG2608	Cation transport ATPase|Copper chaperone CopZ|Copper chaperone CopZ
1085	GC_00000008	aromaticivorans	1171	53	114	5	0	0.684163	0.769126	0.724161	P|S	COG2217|COG3350	Cation transport ATPase|Uncharacterized conserved protein, YHS domain
1086	GC_00000008	aromaticivorans	3554	53	114	5	0	0.684163	0.769126	0.724161	P	COG2217|COG2608|COG2608	Cation transport ATPase|Copper chaperone CopZ|Copper chaperone CopZ
1087	GC_00000008	bohaiensis	4200	53	114	5	0	0.684163	0.769126	0.724161	P	COG2217|COG2608|COG2608	Cation transport ATPase|Copper chaperone CopZ|Copper chaperone CopZ
1088	GC_00000008	changyiensis	1778	53	114	5	0	0.684163	0.769126	0.724161	P|S	COG2217|COG3350	Cation transport ATPase|Uncharacterized conserved protein, YHS domain
1089	GC_00000008	changyiensis	887	53	114	5	0	0.684163	0.769126	0.724161	P	COG2217|COG2608|COG2608	Cation transport ATPase|Copper chaperone CopZ|Copper chaperone CopZ
1090	GC_00000008	confluentis	722	53	114	5	0	0.684163	0.769126	0.724161	S|P	COG2217|COG3350	Cation transport ATPase|Uncharacterized conserved protein, YHS domain
1091	GC_00000008	confluentis	1279	53	114	5	0	0.684163	0.769126	0.724161	P	COG2217|COG2608|COG2608	Cation transport ATPase|Copper chaperone CopZ|Copper chaperone CopZ
1092	GC_00000008	daepoensis	2946	53	114	5	0	0.684163	0.769126	0.724161	P	COG2217|COG2608|COG2608	Cation transport ATPase|Copper chaperone CopZ|Copper chaperone CopZ
1093	GC_00000008	daqiaonensis	926	53	114	5	0	0.684163	0.769126	0.724161	P	COG2217|COG2608|COG2608	Cation transport ATPase|Copper chaperone CopZ|Copper chaperone CopZ
1094	GC_00000008	excellens	3072	53	114	5	0	0.684163	0.769126	0.724161	P	COG2217|COG2608|COG2608	Cation transport ATPase|Copper chaperone CopZ|Copper chaperone CopZ
1095	GC_00000008	flavimaris	1389	53	114	5	0	0.684163	0.769126	0.724161	P	COG2217	Cation transport ATPase
1096	GC_00000008	flavimaris	3465	53	114	5	0	0.684163	0.769126	0.724161	P	COG2217|COG2608|COG2608	Cation transport ATPase|Copper chaperone CopZ|Copper chaperone CopZ
1097	GC_00000008	flavimaris	1483	53	114	5	0	0.684163	0.769126	0.724161	P	COG2217|COG2608|COG2608	Cation transport ATPase|Copper chaperone CopZ|Copper chaperone CopZ
1098	GC_00000008	flavimaris	2549	53	114	5	0	0.684163	0.769126	0.724161	P	COG2217|COG2608|COG2608	Cation transport ATPase|Copper chaperone CopZ|Copper chaperone CopZ
1099	GC_00000008	fonticola	3917	53	114	5	0	0.684163	0.769126	0.724161	P	COG2217|COG2608|COG2608	Cation transport ATPase|Copper chaperone CopZ|Copper chaperone CopZ
1100	GC_00000008	fonticola	2503	53	114	5	0	0.684163	0.769126	0.724161	P	COG2217|COG2608|COG2608	Cation transport ATPase|Copper chaperone CopZ|Copper chaperone CopZ
1101	GC_00000008	fuscus	436	53	114	5	0	0.684163	0.769126	0.724161	P|S	COG2217|COG3350	Cation transport ATPase|Uncharacterized conserved protein, YHS domain
1102	GC_00000008	fuscus	1092	53	114	5	0	0.684163	0.769126	0.724161	P	COG2217|COG2608|COG2608	Cation transport ATPase|Copper chaperone CopZ|Copper chaperone CopZ
1103	GC_00000008	fuscus	2706	53	114	5	0	0.684163	0.769126	0.724161	P	COG2217|COG2608|COG2608	Cation transport ATPase|Copper chaperone CopZ|Copper chaperone CopZ
1104	GC_00000008	gelidimuriae	803	53	114	5	0	0.684163	0.769126	0.724161	P|S	COG2217|COG3350	Cation transport ATPase|Uncharacterized conserved protein, YHS domain
1105	GC_00000008	gelidimuriae	3064	53	114	5	0	0.684163	0.769126	0.724161	P	COG2217	Cation transport ATPase
1106	GC_00000008	gelidimuriae	1386	53	114	5	0	0.684163	0.769126	0.724161	P	COG2217|COG2608|COG2608	Cation transport ATPase|Copper chaperone CopZ|Copper chaperone CopZ
1107	GC_00000008	gudaonensis	2283	53	114	5	0	0.684163	0.769126	0.724161	S|P	COG2217|COG3350	Cation transport ATPase|Uncharacterized conserved protein, YHS domain
1108	GC_00000008	gudaonensis	2799	53	114	5	0	0.684163	0.769126	0.724161	P	COG2217|COG2608|COG2608	Cation transport ATPase|Copper chaperone CopZ|Copper chaperone CopZ
1109	GC_00000008	guineae	1410	53	114	5	0	0.684163	0.769126	0.724161	S|P	COG2217|COG3350	Cation transport ATPase|Uncharacterized conserved protein, YHS domain
1110	GC_00000008	guineae	4146	53	114	5	0	0.684163	0.769126	0.724161	P	COG2217	Cation transport ATPase
1111	GC_00000008	guineae	2424	53	114	5	0	0.684163	0.769126	0.724161	P	COG2217|COG2608|COG2608	Cation transport ATPase|Copper chaperone CopZ|Copper chaperone CopZ
1112	GC_00000008	halophilus	1405	53	114	5	0	0.684163	0.769126	0.724161	S|P	COG2217|COG3350	Cation transport ATPase|Uncharacterized conserved protein, YHS domain
1113	GC_00000008	halophilus	733	53	114	5	0	0.684163	0.769126	0.724161	P	COG2217|COG2608|COG2608	Cation transport ATPase|Copper chaperone CopZ|Copper chaperone CopZ
1114	GC_00000008	halotolerans	1306	53	114	5	0	0.684163	0.769126	0.724161	P	COG2217|COG2608|COG2608	Cation transport ATPase|Copper chaperone CopZ|Copper chaperone CopZ
1115	GC_00000008	hydrocarbonoclasticus	116	53	114	5	0	0.684163	0.769126	0.724161	S|P	COG2217|COG3350	Cation transport ATPase|Uncharacterized conserved protein, YHS domain
1116	GC_00000008	hydrocarbonoclasticus	3524	53	114	5	0	0.684163	0.769126	0.724161	P	COG2217|COG2608|COG2608	Cation transport ATPase|Copper chaperone CopZ|Copper chaperone CopZ
1117	GC_00000008	lipolyticus	1999	53	114	5	0	0.684163	0.769126	0.724161	P	COG2217|COG2608|COG2608	Cation transport ATPase|Copper chaperone CopZ|Copper chaperone CopZ
1118	GC_00000008	lipolyticus	735	53	114	5	0	0.684163	0.769126	0.724161	P|S	COG2217|COG3350	Cation transport ATPase|Uncharacterized conserved protein, YHS domain
1119	GC_00000008	litoralis	2413	53	114	5	0	0.684163	0.769126	0.724161	P	COG2217|COG2608|COG2608	Cation transport ATPase|Copper chaperone CopZ|Copper chaperone CopZ
1120	GC_00000008	lutaoensis	1409	53	114	5	0	0.684163	0.769126	0.724161	S|P	COG2217|COG3350	Cation transport ATPase|Uncharacterized conserved protein, YHS domain
1121	GC_00000008	lutaoensis	851	53	114	5	0	0.684163	0.769126	0.724161	P	COG2217|COG2608|COG2608	Cation transport ATPase|Copper chaperone CopZ|Copper chaperone CopZ
1122	GC_00000008	manganoxydans	3825	53	114	5	0	0.684163	0.769126	0.724161	P	COG2217	Cation transport ATPase
1123	GC_00000008	manganoxydans	2382	53	114	5	0	0.684163	0.769126	0.724161	P	COG2217|COG2608|COG2608	Cation transport ATPase|Copper chaperone CopZ|Copper chaperone CopZ
1124	GC_00000008	manganoxydans	1570	53	114	5	0	0.684163	0.769126	0.724161	P	COG2217|COG2608|COG2608	Cation transport ATPase|Copper chaperone CopZ|Copper chaperone CopZ
1125	GC_00000008	maritimus	1230	53	114	5	0	0.684163	0.769126	0.724161	P|S	COG2217|COG3350	Cation transport ATPase|Uncharacterized conserved protein, YHS domain
1126	GC_00000008	maritimus	1218	53	114	5	0	0.684163	0.769126	0.724161	P	COG2217	Cation transport ATPase
1127	GC_00000008	maritimus	1668	53	114	5	0	0.684163	0.769126	0.724161	P	COG2217|COG2608|COG2608	Cation transport ATPase|Copper chaperone CopZ|Copper chaperone CopZ
1128	GC_00000008	mobilis	1226	53	114	5	0	0.684163	0.769126	0.724161	P	COG2217|COG2608|COG2608	Cation transport ATPase|Copper chaperone CopZ|Copper chaperone CopZ
1129	GC_00000008	nanhaiticus	23	53	114	5	0	0.684163	0.769126	0.724161	P|S	COG2217|COG3350	Cation transport ATPase|Uncharacterized conserved protein, YHS domain
1130	GC_00000008	nanhaiticus	1070	53	114	5	0	0.684163	0.769126	0.724161	P	COG2217|COG2608|COG2608	Cation transport ATPase|Copper chaperone CopZ|Copper chaperone CopZ
1131	GC_00000008	nitratireducens	1287	53	114	5	0	0.684163	0.769126	0.724161	P|S	COG2217|COG3350	Cation transport ATPase|Uncharacterized conserved protein, YHS domain
1132	GC_00000008	nitratireducens	76	53	114	5	0	0.684163	0.769126	0.724161	P	COG2217|COG2608|COG2608	Cation transport ATPase|Copper chaperone CopZ|Copper chaperone CopZ
1133	GC_00000008	pelagius	2394	53	114	5	0	0.684163	0.769126	0.724161	P|S	COG2217|COG3350	Cation transport ATPase|Uncharacterized conserved protein, YHS domain
1134	GC_00000008	pelagius	462	53	114	5	0	0.684163	0.769126	0.724161	P	COG2217|COG2608|COG2608	Cation transport ATPase|Copper chaperone CopZ|Copper chaperone CopZ
1135	GC_00000008	persicus	1475	53	114	5	0	0.684163	0.769126	0.724161	S|P	COG2217|COG3350	Cation transport ATPase|Uncharacterized conserved protein, YHS domain
1136	GC_00000008	persicus	1973	53	114	5	0	0.684163	0.769126	0.724161	P	COG2217|COG2608|COG2608	Cation transport ATPase|Copper chaperone CopZ|Copper chaperone CopZ
1137	GC_00000008	persicus	202	53	114	5	0	0.684163	0.769126	0.724161	P	COG2217|COG2608|COG2608	Cation transport ATPase|Copper chaperone CopZ|Copper chaperone CopZ
1138	GC_00000008	piscensis	502	53	114	5	0	0.684163	0.769126	0.724161	P	COG2217|COG2608|COG2608	Cation transport ATPase|Copper chaperone CopZ|Copper chaperone CopZ
1139	GC_00000008	profundi	1285	53	114	5	0	0.684163	0.769126	0.724161	P|S	COG2217|COG3350	Cation transport ATPase|Uncharacterized conserved protein, YHS domain
1140	GC_00000008	profundi	3585	53	114	5	0	0.684163	0.769126	0.724161	P	COG2217	Cation transport ATPase
1141	GC_00000008	profundi	3332	53	114	5	0	0.684163	0.769126	0.724161	P	COG2217|COG2608|COG2608	Cation transport ATPase|Copper chaperone CopZ|Copper chaperone CopZ
1142	GC_00000008	psychrophilus	1831	53	114	5	0	0.684163	0.769126	0.724161	S|P	COG2217|COG3350	Cation transport ATPase|Uncharacterized conserved protein, YHS domain
1143	GC_00000008	psychrophilus	3424	53	114	5	0	0.684163	0.769126	0.724161	P	COG2217|COG2608|COG2608	Cation transport ATPase|Copper chaperone CopZ|Copper chaperone CopZ
1144	GC_00000008	salarius	2727	53	114	5	0	0.684163	0.769126	0.724161	P|S	COG2217|COG3350	Cation transport ATPase|Uncharacterized conserved protein, YHS domain
1145	GC_00000008	salarius	370	53	114	5	0	0.684163	0.769126	0.724161	P	COG2217|COG2608|COG2608	Cation transport ATPase|Copper chaperone CopZ|Copper chaperone CopZ
1146	GC_00000008	salexigens	3368	53	114	5	0	0.684163	0.769126	0.724161	S|P	COG2217|COG3350	Cation transport ATPase|Uncharacterized conserved protein, YHS domain
1147	GC_00000008	salexigens	61	53	114	5	0	0.684163	0.769126	0.724161	P	COG2217|COG2608|COG2608	Cation transport ATPase|Copper chaperone CopZ|Copper chaperone CopZ
1148	GC_00000008	salicampi	1160	53	114	5	0	0.684163	0.769126	0.724161	P	COG2217|COG2608|COG2608	Cation transport ATPase|Copper chaperone CopZ|Copper chaperone CopZ
1149	GC_00000008	salinus	1179	53	114	5	0	0.684163	0.769126	0.724161	P|S	COG2217|COG3350	Cation transport ATPase|Uncharacterized conserved protein, YHS domain
1150	GC_00000008	salinus	3205	53	114	5	0	0.684163	0.769126	0.724161	P	COG2217|COG2608|COG2608	Cation transport ATPase|Copper chaperone CopZ|Copper chaperone CopZ
1151	GC_00000008	salsuginis	1133	53	114	5	0	0.684163	0.769126	0.724161	P|S	COG2217|COG3350	Cation transport ATPase|Uncharacterized conserved protein, YHS domain
1152	GC_00000008	salsuginis	1702	53	114	5	0	0.684163	0.769126	0.724161	P	COG2217|COG2608|COG2608	Cation transport ATPase|Copper chaperone CopZ|Copper chaperone CopZ
1153	GC_00000008	santoriniensis	2716	53	114	5	0	0.684163	0.769126	0.724161	P	COG2217|COG2608|COG2608	Cation transport ATPase|Copper chaperone CopZ|Copper chaperone CopZ
1154	GC_00000008	segnicrescens	1411	53	114	5	0	0.684163	0.769126	0.724161	P	COG2217	Cation transport ATPase
1155	GC_00000008	segnicrescens	1419	53	114	5	0	0.684163	0.769126	0.724161	P|S	COG2217|COG3350	Cation transport ATPase|Uncharacterized conserved protein, YHS domain
1156	GC_00000008	segnicrescens	1444	53	114	5	0	0.684163	0.769126	0.724161	P|S	COG2217|COG3350	Cation transport ATPase|Uncharacterized conserved protein, YHS domain
1157	GC_00000008	segnicrescens	371	53	114	5	0	0.684163	0.769126	0.724161	P	COG2217|COG2608|COG2608	Cation transport ATPase|Copper chaperone CopZ|Copper chaperone CopZ
1158	GC_00000008	segnicrescens	3541	53	114	5	0	0.684163	0.769126	0.724161	P	COG2217|COG2608|COG2608	Cation transport ATPase|Copper chaperone CopZ|Copper chaperone CopZ
1159	GC_00000008	shengliensis	3733	53	114	5	0	0.684163	0.769126	0.724161	P	COG2217|COG2608|COG2608	Cation transport ATPase|Copper chaperone CopZ|Copper chaperone CopZ
1160	GC_00000008	similis	4	53	114	5	0	0.684163	0.769126	0.724161	S|P	COG2217|COG3350	Cation transport ATPase|Uncharacterized conserved protein, YHS domain
1161	GC_00000008	similis	4462	53	114	5	0	0.684163	0.769126	0.724161	S|P	COG2217|COG3350	Cation transport ATPase|Uncharacterized conserved protein, YHS domain
1162	GC_00000008	similis	4386	53	114	5	0	0.684163	0.769126	0.724161	P	COG2217|COG2608|COG2608	Cation transport ATPase|Copper chaperone CopZ|Copper chaperone CopZ
1163	GC_00000008	subterrani	2395	53	114	5	0	0.684163	0.769126	0.724161	S|P	COG2217|COG3350	Cation transport ATPase|Uncharacterized conserved protein, YHS domain
1164	GC_00000008	subterrani	2595	53	114	5	0	0.684163	0.769126	0.724161	S|P	COG2217|COG3350	Cation transport ATPase|Uncharacterized conserved protein, YHS domain
1165	GC_00000008	subterrani	3007	53	114	5	0	0.684163	0.769126	0.724161	P	COG2217|COG2608|COG2608	Cation transport ATPase|Copper chaperone CopZ|Copper chaperone CopZ
1166	GC_00000008	vinifirmus	3227	53	114	5	0	0.684163	0.769126	0.724161	S|P	COG2217|COG3350	Cation transport ATPase|Uncharacterized conserved protein, YHS domain
1167	GC_00000008	vinifirmus	1620	53	114	5	0	0.684163	0.769126	0.724161	P	COG2217|COG2608|COG2608	Cation transport ATPase|Copper chaperone CopZ|Copper chaperone CopZ
1168	GC_00000008	vinifirmus	2790	53	114	5	0	0.684163	0.769126	0.724161	P	COG2217|COG2608|COG2608	Cation transport ATPase|Copper chaperone CopZ|Copper chaperone CopZ
1169	GC_00000008	vulgaris	788	53	114	5	0	0.684163	0.769126	0.724161	P	COG2217|COG2608|COG2608	Cation transport ATPase|Copper chaperone CopZ|Copper chaperone CopZ
1170	GC_00000008	zhejiangensis	435	53	114	5	0	0.684163	0.769126	0.724161	P	COG2217|COG2608|COG2608	Cation transport ATPase|Copper chaperone CopZ|Copper chaperone CopZ
1171	GC_00000009	M1C	339	50	106	4	0	0.779861	0.856473	0.816374	Q	COG4663	TRAP-type mannitol/chloroaromatic compound transport system, periplasmic component
1172	GC_00000009	M1C	3902	50	106	4	0	0.779861	0.856473	0.816374	Q	COG4663	TRAP-type mannitol/chloroaromatic compound transport system, periplasmic component
1173	GC_00000009	M2C	341	50	106	4	0	0.779861	0.856473	0.816374	Q	COG4663	TRAP-type mannitol/chloroaromatic compound transport system, periplasmic component
1174	GC_00000009	M2C	3903	50	106	4	0	0.779861	0.856473	0.816374	Q	COG4663	TRAP-type mannitol/chloroaromatic compound transport system, periplasmic component
1175	GC_00000009	M3C	2115	50	106	4	0	0.779861	0.856473	0.816374	Q	COG4663	TRAP-type mannitol/chloroaromatic compound transport system, periplasmic component
1176	GC_00000009	M3C	2942	50	106	4	0	0.779861	0.856473	0.816374	Q	COG4663	TRAP-type mannitol/chloroaromatic compound transport system, periplasmic component
1177	GC_00000009	M4C	341	50	106	4	0	0.779861	0.856473	0.816374	Q	COG4663	TRAP-type mannitol/chloroaromatic compound transport system, periplasmic component
1178	GC_00000009	M4C	3902	50	106	4	0	0.779861	0.856473	0.816374	Q	COG4663	TRAP-type mannitol/chloroaromatic compound transport system, periplasmic component
1179	GC_00000009	CB1	8834	50	106	4	0	0.779861	0.856473	0.816374	Q	COG4663	TRAP-type mannitol/chloroaromatic compound transport system, periplasmic component
1180	GC_00000009	CB1	2970	50	106	4	0	0.779861	0.856473	0.816374	Q	COG4663	TRAP-type mannitol/chloroaromatic compound transport system, periplasmic component
1181	GC_00000009	CBIA	40084	50	106	4	0	0.779861	0.856473	0.816374	Q	COG4663	TRAP-type mannitol/chloroaromatic compound transport system, periplasmic component
1182	GC_00000009	CBIA	3188	50	106	4	0	0.779861	0.856473	0.816374	Q	COG4663	TRAP-type mannitol/chloroaromatic compound transport system, periplasmic component
1183	GC_00000009	CBIA	3189	50	106	4	0	0.779861	0.856473	0.816374	Q	COG4663	TRAP-type mannitol/chloroaromatic compound transport system, periplasmic component
1184	GC_00000009	CBIW17	32556	50	106	4	0	0.779861	0.856473	0.816374	Q	COG4663	TRAP-type mannitol/chloroaromatic compound transport system, periplasmic component
1185	GC_00000009	CBIW17	21712	50	106	4	0	0.779861	0.856473	0.816374	Q	COG4663	TRAP-type mannitol/chloroaromatic compound transport system, periplasmic component
1186	GC_00000009	CBIW17	21713	50	106	4	0	0.779861	0.856473	0.816374	Q	COG4663	TRAP-type mannitol/chloroaromatic compound transport system, periplasmic component
1187	GC_00000009	CBIW18	9606	50	106	4	0	0.779861	0.856473	0.816374	Q	COG4663	TRAP-type mannitol/chloroaromatic compound transport system, periplasmic component
1188	GC_00000009	CBIW18	18894	50	106	4	0	0.779861	0.856473	0.816374	Q	COG4663	TRAP-type mannitol/chloroaromatic compound transport system, periplasmic component
1189	GC_00000009	CBIW18	18893	50	106	4	0	0.779861	0.856473	0.816374	Q	COG4663	TRAP-type mannitol/chloroaromatic compound transport system, periplasmic component
1190	GC_00000009	adhaerens	4016	50	106	4	0	0.779861	0.856473	0.816374	Q	COG4663	TRAP-type mannitol/chloroaromatic compound transport system, periplasmic component
1191	GC_00000009	adhaerens	3223	50	106	4	0	0.779861	0.856473	0.816374	Q	COG4663	TRAP-type mannitol/chloroaromatic compound transport system, periplasmic component
1192	GC_00000009	algicola	2843	50	106	4	0	0.779861	0.856473	0.816374	Q	COG4663	TRAP-type mannitol/chloroaromatic compound transport system, periplasmic component
1193	GC_00000009	algicola	1583	50	106	4	0	0.779861	0.856473	0.816374	Q	COG4663	TRAP-type mannitol/chloroaromatic compound transport system, periplasmic component
1194	GC_00000009	algicola	3045	50	106	4	0	0.779861	0.856473	0.816374	Q	COG4663	TRAP-type mannitol/chloroaromatic compound transport system, periplasmic component
1195	GC_00000009	antarcticus	300	50	106	4	0	0.779861	0.856473	0.816374	Q	COG4663	TRAP-type mannitol/chloroaromatic compound transport system, periplasmic component
1196	GC_00000009	antarcticus	973	50	106	4	0	0.779861	0.856473	0.816374	Q	COG4663	TRAP-type mannitol/chloroaromatic compound transport system, periplasmic component
1197	GC_00000009	aromaticivorans	1478	50	106	4	0	0.779861	0.856473	0.816374	Q	COG4663	TRAP-type mannitol/chloroaromatic compound transport system, periplasmic component
1198	GC_00000009	aromaticivorans	3311	50	106	4	0	0.779861	0.856473	0.816374	Q	COG4663	TRAP-type mannitol/chloroaromatic compound transport system, periplasmic component
1199	GC_00000009	changyiensis	3406	50	106	4	0	0.779861	0.856473	0.816374	Q	COG4663	TRAP-type mannitol/chloroaromatic compound transport system, periplasmic component
1200	GC_00000009	changyiensis	3451	50	106	4	0	0.779861	0.856473	0.816374	Q	COG4663	TRAP-type mannitol/chloroaromatic compound transport system, periplasmic component
1201	GC_00000009	confluentis	2590	50	106	4	0	0.779861	0.856473	0.816374	Q	COG4663	TRAP-type mannitol/chloroaromatic compound transport system, periplasmic component
1202	GC_00000009	confluentis	965	50	106	4	0	0.779861	0.856473	0.816374	Q	COG4663	TRAP-type mannitol/chloroaromatic compound transport system, periplasmic component
1203	GC_00000009	confluentis	754	50	106	4	0	0.779861	0.856473	0.816374	Q	COG4663	TRAP-type mannitol/chloroaromatic compound transport system, periplasmic component
1204	GC_00000009	confluentis	755	50	106	4	0	0.779861	0.856473	0.816374	Q	COG4663	TRAP-type mannitol/chloroaromatic compound transport system, periplasmic component
1205	GC_00000009	daepoensis	2084	50	106	4	0	0.779861	0.856473	0.816374	Q	COG4663	TRAP-type mannitol/chloroaromatic compound transport system, periplasmic component
1206	GC_00000009	daepoensis	2555	50	106	4	0	0.779861	0.856473	0.816374	Q	COG4663	TRAP-type mannitol/chloroaromatic compound transport system, periplasmic component
1207	GC_00000009	daqiaonensis	1033	50	106	4	0	0.779861	0.856473	0.816374	Q	COG4663	TRAP-type mannitol/chloroaromatic compound transport system, periplasmic component
1208	GC_00000009	daqiaonensis	1041	50	106	4	0	0.779861	0.856473	0.816374	Q	COG4663	TRAP-type mannitol/chloroaromatic compound transport system, periplasmic component
1209	GC_00000009	excellens	2679	50	106	4	0	0.779861	0.856473	0.816374	Q	COG4663	TRAP-type mannitol/chloroaromatic compound transport system, periplasmic component
1210	GC_00000009	excellens	3410	50	106	4	0	0.779861	0.856473	0.816374	Q	COG4663	TRAP-type mannitol/chloroaromatic compound transport system, periplasmic component
1211	GC_00000009	flavimaris	2231	50	106	4	0	0.779861	0.856473	0.816374	Q	COG4663	TRAP-type mannitol/chloroaromatic compound transport system, periplasmic component
1212	GC_00000009	flavimaris	3099	50	106	4	0	0.779861	0.856473	0.816374	Q	COG4663	TRAP-type mannitol/chloroaromatic compound transport system, periplasmic component
1213	GC_00000009	fuscus	301	50	106	4	0	0.779861	0.856473	0.816374	Q	COG4663	TRAP-type mannitol/chloroaromatic compound transport system, periplasmic component
1214	GC_00000009	fuscus	1782	50	106	4	0	0.779861	0.856473	0.816374	Q	COG4663	TRAP-type mannitol/chloroaromatic compound transport system, periplasmic component
1215	GC_00000009	gelidimuriae	3194	50	106	4	0	0.779861	0.856473	0.816374	Q	COG4663	TRAP-type mannitol/chloroaromatic compound transport system, periplasmic component
1216	GC_00000009	gelidimuriae	1723	50	106	4	0	0.779861	0.856473	0.816374	Q	COG4663	TRAP-type mannitol/chloroaromatic compound transport system, periplasmic component
1217	GC_00000009	gudaonensis	3234	50	106	4	0	0.779861	0.856473	0.816374	Q	COG4663	TRAP-type mannitol/chloroaromatic compound transport system, periplasmic component
1218	GC_00000009	gudaonensis	2515	50	106	4	0	0.779861	0.856473	0.816374	Q	COG4663	TRAP-type mannitol/chloroaromatic compound transport system, periplasmic component
1219	GC_00000009	guineae	1878	50	106	4	0	0.779861	0.856473	0.816374	Q	COG4663	TRAP-type mannitol/chloroaromatic compound transport system, periplasmic component
1220	GC_00000009	guineae	2716	50	106	4	0	0.779861	0.856473	0.816374	Q	COG4663	TRAP-type mannitol/chloroaromatic compound transport system, periplasmic component
1221	GC_00000009	halophilus	323	50	106	4	0	0.779861	0.856473	0.816374	Q	COG4663	TRAP-type mannitol/chloroaromatic compound transport system, periplasmic component
1222	GC_00000009	halophilus	1687	50	106	4	0	0.779861	0.856473	0.816374	Q	COG4663	TRAP-type mannitol/chloroaromatic compound transport system, periplasmic component
1223	GC_00000009	halotolerans	1777	50	106	4	0	0.779861	0.856473	0.816374	Q	COG4663	TRAP-type mannitol/chloroaromatic compound transport system, periplasmic component
1224	GC_00000009	halotolerans	980	50	106	4	0	0.779861	0.856473	0.816374	Q	COG4663	TRAP-type mannitol/chloroaromatic compound transport system, periplasmic component
1225	GC_00000009	hydrocarbonoclasticus	289	50	106	4	0	0.779861	0.856473	0.816374	Q	COG4663	TRAP-type mannitol/chloroaromatic compound transport system, periplasmic component
1226	GC_00000009	hydrocarbonoclasticus	3198	50	106	4	0	0.779861	0.856473	0.816374	Q	COG4663	TRAP-type mannitol/chloroaromatic compound transport system, periplasmic component
1227	GC_00000009	lipolyticus	2997	50	106	4	0	0.779861	0.856473	0.816374	Q	COG4663	TRAP-type mannitol/chloroaromatic compound transport system, periplasmic component
1228	GC_00000009	lipolyticus	1016	50	106	4	0	0.779861	0.856473	0.816374	Q	COG4663	TRAP-type mannitol/chloroaromatic compound transport system, periplasmic component
1229	GC_00000009	litoralis	2121	50	106	4	0	0.779861	0.856473	0.816374	Q	COG4663	TRAP-type mannitol/chloroaromatic compound transport system, periplasmic component
1230	GC_00000009	litoralis	1880	50	106	4	0	0.779861	0.856473	0.816374	Q	COG4663	TRAP-type mannitol/chloroaromatic compound transport system, periplasmic component
1231	GC_00000009	lutaoensis	1112	50	106	4	0	0.779861	0.856473	0.816374	Q	COG4663	TRAP-type mannitol/chloroaromatic compound transport system, periplasmic component
1232	GC_00000009	lutaoensis	2775	50	106	4	0	0.779861	0.856473	0.816374	Q	COG4663	TRAP-type mannitol/chloroaromatic compound transport system, periplasmic component
1233	GC_00000009	manganoxydans	342	50	106	4	0	0.779861	0.856473	0.816374	Q	COG4663	TRAP-type mannitol/chloroaromatic compound transport system, periplasmic component
1234	GC_00000009	manganoxydans	1828	50	106	4	0	0.779861	0.856473	0.816374	Q	COG4663	TRAP-type mannitol/chloroaromatic compound transport system, periplasmic component
1235	GC_00000009	maritimus	2731	50	106	4	0	0.779861	0.856473	0.816374	Q	COG4663	TRAP-type mannitol/chloroaromatic compound transport system, periplasmic component
1236	GC_00000009	maritimus	1917	50	106	4	0	0.779861	0.856473	0.816374	Q	COG4663	TRAP-type mannitol/chloroaromatic compound transport system, periplasmic component
1237	GC_00000009	mobilis	1904	50	106	4	0	0.779861	0.856473	0.816374	Q	COG4663	TRAP-type mannitol/chloroaromatic compound transport system, periplasmic component
1238	GC_00000009	mobilis	3023	50	106	4	0	0.779861	0.856473	0.816374	Q	COG4663	TRAP-type mannitol/chloroaromatic compound transport system, periplasmic component
1239	GC_00000009	nitratireducens	3077	50	106	4	0	0.779861	0.856473	0.816374	Q	COG4663	TRAP-type mannitol/chloroaromatic compound transport system, periplasmic component
1240	GC_00000009	nitratireducens	2502	50	106	4	0	0.779861	0.856473	0.816374	Q	COG4663	TRAP-type mannitol/chloroaromatic compound transport system, periplasmic component
1241	GC_00000009	pelagius	298	50	106	4	0	0.779861	0.856473	0.816374	Q	COG4663	TRAP-type mannitol/chloroaromatic compound transport system, periplasmic component
1242	GC_00000009	pelagius	2575	50	106	4	0	0.779861	0.856473	0.816374	Q	COG4663	TRAP-type mannitol/chloroaromatic compound transport system, periplasmic component
1243	GC_00000009	persicus	2548	50	106	4	0	0.779861	0.856473	0.816374	Q	COG4663	TRAP-type mannitol/chloroaromatic compound transport system, periplasmic component
1244	GC_00000009	persicus	558	50	106	4	0	0.779861	0.856473	0.816374	Q	COG4663	TRAP-type mannitol/chloroaromatic compound transport system, periplasmic component
1245	GC_00000009	piscensis	865	50	106	4	0	0.779861	0.856473	0.816374	Q	COG4663	TRAP-type mannitol/chloroaromatic compound transport system, periplasmic component
1246	GC_00000009	profundi	2002	50	106	4	0	0.779861	0.856473	0.816374	Q	COG4663	TRAP-type mannitol/chloroaromatic compound transport system, periplasmic component
1247	GC_00000009	profundi	2938	50	106	4	0	0.779861	0.856473	0.816374	Q	COG4663	TRAP-type mannitol/chloroaromatic compound transport system, periplasmic component
1248	GC_00000009	psychrophilus	261	50	106	4	0	0.779861	0.856473	0.816374	Q	COG4663	TRAP-type mannitol/chloroaromatic compound transport system, periplasmic component
1249	GC_00000009	psychrophilus	3252	50	106	4	0	0.779861	0.856473	0.816374	Q	COG4663	TRAP-type mannitol/chloroaromatic compound transport system, periplasmic component
1250	GC_00000009	salarius	3857	50	106	4	0	0.779861	0.856473	0.816374	Q	COG4663	TRAP-type mannitol/chloroaromatic compound transport system, periplasmic component
1251	GC_00000009	salarius	682	50	106	4	0	0.779861	0.856473	0.816374	Q	COG4663	TRAP-type mannitol/chloroaromatic compound transport system, periplasmic component
1252	GC_00000009	salarius	1142	50	106	4	0	0.779861	0.856473	0.816374	Q	COG4663	TRAP-type mannitol/chloroaromatic compound transport system, periplasmic component
1253	GC_00000009	salexigens	1611	50	106	4	0	0.779861	0.856473	0.816374	Q	COG4663	TRAP-type mannitol/chloroaromatic compound transport system, periplasmic component
1254	GC_00000009	salexigens	300	50	106	4	0	0.779861	0.856473	0.816374	Q	COG4663	TRAP-type mannitol/chloroaromatic compound transport system, periplasmic component
1255	GC_00000009	salicampi	3172	50	106	4	0	0.779861	0.856473	0.816374	Q	COG4663	TRAP-type mannitol/chloroaromatic compound transport system, periplasmic component
1256	GC_00000009	salicampi	1397	50	106	4	0	0.779861	0.856473	0.816374	Q	COG4663	TRAP-type mannitol/chloroaromatic compound transport system, periplasmic component
1257	GC_00000009	salinus	2715	50	106	4	0	0.779861	0.856473	0.816374	Q	COG4663	TRAP-type mannitol/chloroaromatic compound transport system, periplasmic component
1258	GC_00000009	salinus	3469	50	106	4	0	0.779861	0.856473	0.816374	Q	COG4663	TRAP-type mannitol/chloroaromatic compound transport system, periplasmic component
1259	GC_00000009	salsuginis	2158	50	106	4	0	0.779861	0.856473	0.816374	Q	COG4663	TRAP-type mannitol/chloroaromatic compound transport system, periplasmic component
1260	GC_00000009	salsuginis	1403	50	106	4	0	0.779861	0.856473	0.816374	Q	COG4663	TRAP-type mannitol/chloroaromatic compound transport system, periplasmic component
1261	GC_00000009	santoriniensis	3272	50	106	4	0	0.779861	0.856473	0.816374	Q	COG4663	TRAP-type mannitol/chloroaromatic compound transport system, periplasmic component
1262	GC_00000009	santoriniensis	2445	50	106	4	0	0.779861	0.856473	0.816374	Q	COG4663	TRAP-type mannitol/chloroaromatic compound transport system, periplasmic component
1263	GC_00000009	segnicrescens	2374	50	106	4	0	0.779861	0.856473	0.816374	Q	COG4663	TRAP-type mannitol/chloroaromatic compound transport system, periplasmic component
1264	GC_00000009	segnicrescens	2367	50	106	4	0	0.779861	0.856473	0.816374	Q	COG4663	TRAP-type mannitol/chloroaromatic compound transport system, periplasmic component
1265	GC_00000009	shengliensis	1417	50	106	4	0	0.779861	0.856473	0.816374	Q	COG4663	TRAP-type mannitol/chloroaromatic compound transport system, periplasmic component
1266	GC_00000009	shengliensis	862	50	106	4	0	0.779861	0.856473	0.816374	Q	COG4663	TRAP-type mannitol/chloroaromatic compound transport system, periplasmic component
1267	GC_00000009	similis	2643	50	106	4	0	0.779861	0.856473	0.816374	Q	COG4663	TRAP-type mannitol/chloroaromatic compound transport system, periplasmic component
1268	GC_00000009	similis	2104	50	106	4	0	0.779861	0.856473	0.816374	Q	COG4663	TRAP-type mannitol/chloroaromatic compound transport system, periplasmic component
1269	GC_00000009	subterrani	3631	50	106	4	0	0.779861	0.856473	0.816374	Q	COG4663	TRAP-type mannitol/chloroaromatic compound transport system, periplasmic component
1270	GC_00000009	subterrani	2712	50	106	4	0	0.779861	0.856473	0.816374	Q	COG4663	TRAP-type mannitol/chloroaromatic compound transport system, periplasmic component
1271	GC_00000009	vinifirmus	1143	50	106	4	0	0.779861	0.856473	0.816374	Q	COG4663	TRAP-type mannitol/chloroaromatic compound transport system, periplasmic component
1272	GC_00000009	vinifirmus	2387	50	106	4	0	0.779861	0.856473	0.816374	Q	COG4663	TRAP-type mannitol/chloroaromatic compound transport system, periplasmic component
1273	GC_00000009	vulgaris	1146	50	106	4	0	0.779861	0.856473	0.816374	Q	COG4663	TRAP-type mannitol/chloroaromatic compound transport system, periplasmic component
1274	GC_00000009	vulgaris	402	50	106	4	0	0.779861	0.856473	0.816374	Q	COG4663	TRAP-type mannitol/chloroaromatic compound transport system, periplasmic component
1275	GC_00000009	zhejiangensis	910	50	106	4	0	0.779861	0.856473	0.816374	Q	COG4663	TRAP-type mannitol/chloroaromatic compound transport system, periplasmic component
1276	GC_00000009	zhejiangensis	154	50	106	4	0	0.779861	0.856473	0.816374	Q	COG4663	TRAP-type mannitol/chloroaromatic compound transport system, periplasmic component
1277	GC_00000010	M1C	2421	53	106	3	0	0.568069	0.691263	0.62364	T	COG0394	Protein-tyrosine-phosphatase
1278	GC_00000010	M1C	2422	53	106	3	0	0.568069	0.691263	0.62364	M	COG1212	CMP-2-keto-3-deoxyoctulosonic acid synthetase
1279	GC_00000010	M2C	2424	53	106	3	0	0.568069	0.691263	0.62364	T	COG0394	Protein-tyrosine-phosphatase
1280	GC_00000010	M2C	2425	53	106	3	0	0.568069	0.691263	0.62364	M	COG1212	CMP-2-keto-3-deoxyoctulosonic acid synthetase
1281	GC_00000010	M3C	4299	53	106	3	0	0.568069	0.691263	0.62364	T	COG0394	Protein-tyrosine-phosphatase
1282	GC_00000010	M3C	4298	53	106	3	0	0.568069	0.691263	0.62364	M	COG1212	CMP-2-keto-3-deoxyoctulosonic acid synthetase
1283	GC_00000010	M4C	2424	53	106	3	0	0.568069	0.691263	0.62364	T	COG0394	Protein-tyrosine-phosphatase
1284	GC_00000010	M4C	2425	53	106	3	0	0.568069	0.691263	0.62364	M	COG1212	CMP-2-keto-3-deoxyoctulosonic acid synthetase
1285	GC_00000010	CB1	3690	53	106	3	0	0.568069	0.691263	0.62364	T	COG0394	Protein-tyrosine-phosphatase
1286	GC_00000010	CB1	3688	53	106	3	0	0.568069	0.691263	0.62364	M	COG1212	CMP-2-keto-3-deoxyoctulosonic acid synthetase
1287	GC_00000010	CBIA	39355	53	106	3	0	0.568069	0.691263	0.62364	T	COG0394	Protein-tyrosine-phosphatase
1288	GC_00000010	CBIA	39356	53	106	3	0	0.568069	0.691263	0.62364	M	COG1212	CMP-2-keto-3-deoxyoctulosonic acid synthetase
1289	GC_00000010	CBIW17	104200	53	106	3	0	0.568069	0.691263	0.62364	T	COG0394	Protein-tyrosine-phosphatase
1290	GC_00000010	CBIW17	104202	53	106	3	0	0.568069	0.691263	0.62364	M	COG1212	CMP-2-keto-3-deoxyoctulosonic acid synthetase
1291	GC_00000010	CBIW17	104201	53	106	3	0	0.568069	0.691263	0.62364	M	COG1212	CMP-2-keto-3-deoxyoctulosonic acid synthetase
1292	GC_00000010	CBIW18	29220	53	106	3	0	0.568069	0.691263	0.62364	T	COG0394	Protein-tyrosine-phosphatase
1293	GC_00000010	CBIW18	29219	53	106	3	0	0.568069	0.691263	0.62364	M	COG1212	CMP-2-keto-3-deoxyoctulosonic acid synthetase
1294	GC_00000010	adhaerens	2049	53	106	3	0	0.568069	0.691263	0.62364	T	COG0394	Protein-tyrosine-phosphatase
1295	GC_00000010	adhaerens	2050	53	106	3	0	0.568069	0.691263	0.62364	M	COG1212	CMP-2-keto-3-deoxyoctulosonic acid synthetase
1296	GC_00000010	algicola	396	53	106	3	0	0.568069	0.691263	0.62364	T	COG0394	Protein-tyrosine-phosphatase
1297	GC_00000010	algicola	395	53	106	3	0	0.568069	0.691263	0.62364	M	COG1212	CMP-2-keto-3-deoxyoctulosonic acid synthetase
1298	GC_00000010	antarcticus	2005	53	106	3	0	0.568069	0.691263	0.62364	T	COG0394	Protein-tyrosine-phosphatase
1299	GC_00000010	antarcticus	2004	53	106	3	0	0.568069	0.691263	0.62364	M	COG1212	CMP-2-keto-3-deoxyoctulosonic acid synthetase
1300	GC_00000010	aromaticivorans	2327	53	106	3	0	0.568069	0.691263	0.62364	T	COG0394	Protein-tyrosine-phosphatase
1301	GC_00000010	aromaticivorans	2326	53	106	3	0	0.568069	0.691263	0.62364	M	COG1212	CMP-2-keto-3-deoxyoctulosonic acid synthetase
1302	GC_00000010	bohaiensis	2296	53	106	3	0	0.568069	0.691263	0.62364	T	COG0394	Protein-tyrosine-phosphatase
1303	GC_00000010	bohaiensis	2297	53	106	3	0	0.568069	0.691263	0.62364	M	COG1212	CMP-2-keto-3-deoxyoctulosonic acid synthetase
1304	GC_00000010	changyiensis	2133	53	106	3	0	0.568069	0.691263	0.62364	M	COG1212	CMP-2-keto-3-deoxyoctulosonic acid synthetase
1305	GC_00000010	confluentis	1930	53	106	3	0	0.568069	0.691263	0.62364	T	COG0394	Protein-tyrosine-phosphatase
1306	GC_00000010	confluentis	1931	53	106	3	0	0.568069	0.691263	0.62364	M	COG1212	CMP-2-keto-3-deoxyoctulosonic acid synthetase
1307	GC_00000010	daepoensis	1637	53	106	3	0	0.568069	0.691263	0.62364	T	COG0394	Protein-tyrosine-phosphatase
1308	GC_00000010	daepoensis	1638	53	106	3	0	0.568069	0.691263	0.62364	M	COG1212	CMP-2-keto-3-deoxyoctulosonic acid synthetase
1309	GC_00000010	daqiaonensis	2157	53	106	3	0	0.568069	0.691263	0.62364	T	COG0394	Protein-tyrosine-phosphatase
1310	GC_00000010	daqiaonensis	2156	53	106	3	0	0.568069	0.691263	0.62364	M	COG1212	CMP-2-keto-3-deoxyoctulosonic acid synthetase
1311	GC_00000010	excellens	1421	53	106	3	0	0.568069	0.691263	0.62364	T	COG0394	Protein-tyrosine-phosphatase
1312	GC_00000010	excellens	1422	53	106	3	0	0.568069	0.691263	0.62364	M	COG1212	CMP-2-keto-3-deoxyoctulosonic acid synthetase
1313	GC_00000010	flavimaris	641	53	106	3	0	0.568069	0.691263	0.62364	T	COG0394	Protein-tyrosine-phosphatase
1314	GC_00000010	flavimaris	640	53	106	3	0	0.568069	0.691263	0.62364	M	COG1212	CMP-2-keto-3-deoxyoctulosonic acid synthetase
1315	GC_00000010	fonticola	2182	53	106	3	0	0.568069	0.691263	0.62364	T	COG0394	Protein-tyrosine-phosphatase
1316	GC_00000010	fonticola	2183	53	106	3	0	0.568069	0.691263	0.62364	M	COG1212	CMP-2-keto-3-deoxyoctulosonic acid synthetase
1317	GC_00000010	fuscus	3570	53	106	3	0	0.568069	0.691263	0.62364	T	COG0394	Protein-tyrosine-phosphatase
1318	GC_00000010	fuscus	3571	53	106	3	0	0.568069	0.691263	0.62364	M	COG1212	CMP-2-keto-3-deoxyoctulosonic acid synthetase
1319	GC_00000010	gelidimuriae	745	53	106	3	0	0.568069	0.691263	0.62364	T	COG0394	Protein-tyrosine-phosphatase
1320	GC_00000010	gelidimuriae	746	53	106	3	0	0.568069	0.691263	0.62364	M	COG1212	CMP-2-keto-3-deoxyoctulosonic acid synthetase
1321	GC_00000010	gudaonensis	1469	53	106	3	0	0.568069	0.691263	0.62364	M	COG1212	CMP-2-keto-3-deoxyoctulosonic acid synthetase
1322	GC_00000010	guineae	445	53	106	3	0	0.568069	0.691263	0.62364	T	COG0394	Protein-tyrosine-phosphatase
1323	GC_00000010	guineae	446	53	106	3	0	0.568069	0.691263	0.62364	M	COG1212	CMP-2-keto-3-deoxyoctulosonic acid synthetase
1324	GC_00000010	halophilus	3122	53	106	3	0	0.568069	0.691263	0.62364	T	COG0394	Protein-tyrosine-phosphatase
1325	GC_00000010	halophilus	3123	53	106	3	0	0.568069	0.691263	0.62364	M	COG1212	CMP-2-keto-3-deoxyoctulosonic acid synthetase
1326	GC_00000010	halotolerans	2687	53	106	3	0	0.568069	0.691263	0.62364	T	COG0394	Protein-tyrosine-phosphatase
1327	GC_00000010	halotolerans	2686	53	106	3	0	0.568069	0.691263	0.62364	M	COG1212	CMP-2-keto-3-deoxyoctulosonic acid synthetase
1328	GC_00000010	hydrocarbonoclasticus	1485	53	106	3	0	0.568069	0.691263	0.62364	T	COG0394	Protein-tyrosine-phosphatase
1329	GC_00000010	hydrocarbonoclasticus	1484	53	106	3	0	0.568069	0.691263	0.62364	M	COG1212	CMP-2-keto-3-deoxyoctulosonic acid synthetase
1330	GC_00000010	lipolyticus	1787	53	106	3	0	0.568069	0.691263	0.62364	T	COG0394	Protein-tyrosine-phosphatase
1331	GC_00000010	lipolyticus	1788	53	106	3	0	0.568069	0.691263	0.62364	M	COG1212	CMP-2-keto-3-deoxyoctulosonic acid synthetase
1332	GC_00000010	litoralis	725	53	106	3	0	0.568069	0.691263	0.62364	T	COG0394	Protein-tyrosine-phosphatase
1333	GC_00000010	litoralis	724	53	106	3	0	0.568069	0.691263	0.62364	M	COG1212	CMP-2-keto-3-deoxyoctulosonic acid synthetase
1334	GC_00000010	lutaoensis	520	53	106	3	0	0.568069	0.691263	0.62364	T	COG0394	Protein-tyrosine-phosphatase
1335	GC_00000010	lutaoensis	519	53	106	3	0	0.568069	0.691263	0.62364	M	COG1212	CMP-2-keto-3-deoxyoctulosonic acid synthetase
1336	GC_00000010	manganoxydans	4192	53	106	3	0	0.568069	0.691263	0.62364	T	COG0394	Protein-tyrosine-phosphatase
1337	GC_00000010	manganoxydans	4193	53	106	3	0	0.568069	0.691263	0.62364	M	COG1212	CMP-2-keto-3-deoxyoctulosonic acid synthetase
1338	GC_00000010	maritimus	743	53	106	3	0	0.568069	0.691263	0.62364	T	COG0394	Protein-tyrosine-phosphatase
1339	GC_00000010	maritimus	742	53	106	3	0	0.568069	0.691263	0.62364	M	COG1212	CMP-2-keto-3-deoxyoctulosonic acid synthetase
1340	GC_00000010	mobilis	2437	53	106	3	0	0.568069	0.691263	0.62364	T	COG0394	Protein-tyrosine-phosphatase
1341	GC_00000010	mobilis	2436	53	106	3	0	0.568069	0.691263	0.62364	M	COG1212	CMP-2-keto-3-deoxyoctulosonic acid synthetase
1342	GC_00000010	nanhaiticus	3386	53	106	3	0	0.568069	0.691263	0.62364	T	COG0394	Protein-tyrosine-phosphatase
1343	GC_00000010	nanhaiticus	3385	53	106	3	0	0.568069	0.691263	0.62364	M	COG1212	CMP-2-keto-3-deoxyoctulosonic acid synthetase
1344	GC_00000010	nitratireducens	615	53	106	3	0	0.568069	0.691263	0.62364	T	COG0394	Protein-tyrosine-phosphatase
1345	GC_00000010	nitratireducens	614	53	106	3	0	0.568069	0.691263	0.62364	M	COG1212	CMP-2-keto-3-deoxyoctulosonic acid synthetase
1346	GC_00000010	pelagius	1504	53	106	3	0	0.568069	0.691263	0.62364	T	COG0394	Protein-tyrosine-phosphatase
1347	GC_00000010	pelagius	1505	53	106	3	0	0.568069	0.691263	0.62364	M	COG1212	CMP-2-keto-3-deoxyoctulosonic acid synthetase
1348	GC_00000010	persicus	2800	53	106	3	0	0.568069	0.691263	0.62364	T	COG0394	Protein-tyrosine-phosphatase
1349	GC_00000010	persicus	2799	53	106	3	0	0.568069	0.691263	0.62364	M	COG1212	CMP-2-keto-3-deoxyoctulosonic acid synthetase
1350	GC_00000010	piscensis	1710	53	106	3	0	0.568069	0.691263	0.62364	T	COG0394	Protein-tyrosine-phosphatase
1351	GC_00000010	piscensis	1711	53	106	3	0	0.568069	0.691263	0.62364	M	COG1212	CMP-2-keto-3-deoxyoctulosonic acid synthetase
1352	GC_00000010	profundi	819	53	106	3	0	0.568069	0.691263	0.62364	T	COG0394	Protein-tyrosine-phosphatase
1353	GC_00000010	profundi	820	53	106	3	0	0.568069	0.691263	0.62364	M	COG1212	CMP-2-keto-3-deoxyoctulosonic acid synthetase
1354	GC_00000010	psychrophilus	2172	53	106	3	0	0.568069	0.691263	0.62364	T	COG0394	Protein-tyrosine-phosphatase
1355	GC_00000010	psychrophilus	2173	53	106	3	0	0.568069	0.691263	0.62364	M	COG1212	CMP-2-keto-3-deoxyoctulosonic acid synthetase
1356	GC_00000010	salarius	1777	53	106	3	0	0.568069	0.691263	0.62364	T	COG0394	Protein-tyrosine-phosphatase
1357	GC_00000010	salarius	1776	53	106	3	0	0.568069	0.691263	0.62364	M	COG1212	CMP-2-keto-3-deoxyoctulosonic acid synthetase
1358	GC_00000010	salexigens	2230	53	106	3	0	0.568069	0.691263	0.62364	T	COG0394	Protein-tyrosine-phosphatase
1359	GC_00000010	salexigens	2229	53	106	3	0	0.568069	0.691263	0.62364	M	COG1212	CMP-2-keto-3-deoxyoctulosonic acid synthetase
1360	GC_00000010	salicampi	612	53	106	3	0	0.568069	0.691263	0.62364	T	COG0394	Protein-tyrosine-phosphatase
1361	GC_00000010	salicampi	613	53	106	3	0	0.568069	0.691263	0.62364	M	COG1212	CMP-2-keto-3-deoxyoctulosonic acid synthetase
1362	GC_00000010	salinus	814	53	106	3	0	0.568069	0.691263	0.62364	T	COG0394	Protein-tyrosine-phosphatase
1363	GC_00000010	salinus	813	53	106	3	0	0.568069	0.691263	0.62364	M	COG1212	CMP-2-keto-3-deoxyoctulosonic acid synthetase
1364	GC_00000010	salsuginis	282	53	106	3	0	0.568069	0.691263	0.62364	T	COG0394	Protein-tyrosine-phosphatase
1365	GC_00000010	salsuginis	283	53	106	3	0	0.568069	0.691263	0.62364	M	COG1212	CMP-2-keto-3-deoxyoctulosonic acid synthetase
1366	GC_00000010	santoriniensis	1440	53	106	3	0	0.568069	0.691263	0.62364	T	COG0394	Protein-tyrosine-phosphatase
1367	GC_00000010	santoriniensis	1441	53	106	3	0	0.568069	0.691263	0.62364	M	COG1212	CMP-2-keto-3-deoxyoctulosonic acid synthetase
1368	GC_00000010	segnicrescens	3787	53	106	3	0	0.568069	0.691263	0.62364	T	COG0394	Protein-tyrosine-phosphatase
1369	GC_00000010	segnicrescens	3786	53	106	3	0	0.568069	0.691263	0.62364	M	COG1212	CMP-2-keto-3-deoxyoctulosonic acid synthetase
1370	GC_00000010	shengliensis	3093	53	106	3	0	0.568069	0.691263	0.62364	T	COG0394	Protein-tyrosine-phosphatase
1371	GC_00000010	shengliensis	3092	53	106	3	0	0.568069	0.691263	0.62364	M	COG1212	CMP-2-keto-3-deoxyoctulosonic acid synthetase
1372	GC_00000010	similis	147	53	106	3	0	0.568069	0.691263	0.62364	T	COG0394	Protein-tyrosine-phosphatase
1373	GC_00000010	similis	145	53	106	3	0	0.568069	0.691263	0.62364	M	COG1212	CMP-2-keto-3-deoxyoctulosonic acid synthetase
1374	GC_00000010	similis	146	53	106	3	0	0.568069	0.691263	0.62364	M	COG1212	CMP-2-keto-3-deoxyoctulosonic acid synthetase
1375	GC_00000010	subterrani	870	53	106	3	0	0.568069	0.691263	0.62364	T	COG0394	Protein-tyrosine-phosphatase
1376	GC_00000010	subterrani	871	53	106	3	0	0.568069	0.691263	0.62364	M	COG1212	CMP-2-keto-3-deoxyoctulosonic acid synthetase
1377	GC_00000010	vinifirmus	781	53	106	3	0	0.568069	0.691263	0.62364	T	COG0394	Protein-tyrosine-phosphatase
1378	GC_00000010	vinifirmus	782	53	106	3	0	0.568069	0.691263	0.62364	M	COG1212	CMP-2-keto-3-deoxyoctulosonic acid synthetase
1379	GC_00000010	vulgaris	2245	53	106	3	0	0.568069	0.691263	0.62364	T	COG0394	Protein-tyrosine-phosphatase
1380	GC_00000010	vulgaris	2244	53	106	3	0	0.568069	0.691263	0.62364	M	COG1212	CMP-2-keto-3-deoxyoctulosonic acid synthetase
1381	GC_00000010	zhejiangensis	2108	53	106	3	0	0.568069	0.691263	0.62364	T	COG0394	Protein-tyrosine-phosphatase
1382	GC_00000010	zhejiangensis	2107	53	106	3	0	0.568069	0.691263	0.62364	M	COG1212	CMP-2-keto-3-deoxyoctulosonic acid synthetase
1383	GC_00000011	M1C	2837	53	105	2	0	0.808029	0.709942	0.755816	T	COG5007	Acid stress-induced BolA-like protein IbaG/YrbA, predicted regulator of iron metabolism
1384	GC_00000011	M1C	2836	53	105	2	0	0.808029	0.709942	0.755816	M	COG0766	UDP-N-acetylglucosamine enolpyruvyl transferase
1385	GC_00000011	M2C	2836	53	105	2	0	0.808029	0.709942	0.755816	T	COG5007	Acid stress-induced BolA-like protein IbaG/YrbA, predicted regulator of iron metabolism
1386	GC_00000011	M2C	2835	53	105	2	0	0.808029	0.709942	0.755816	M	COG0766	UDP-N-acetylglucosamine enolpyruvyl transferase
1387	GC_00000011	M3C	3919	53	105	2	0	0.808029	0.709942	0.755816	T	COG5007	Acid stress-induced BolA-like protein IbaG/YrbA, predicted regulator of iron metabolism
1388	GC_00000011	M3C	3920	53	105	2	0	0.808029	0.709942	0.755816	M	COG0766	UDP-N-acetylglucosamine enolpyruvyl transferase
1389	GC_00000011	M4C	2840	53	105	2	0	0.808029	0.709942	0.755816	T	COG5007	Acid stress-induced BolA-like protein IbaG/YrbA, predicted regulator of iron metabolism
1390	GC_00000011	M4C	2839	53	105	2	0	0.808029	0.709942	0.755816	M	COG0766	UDP-N-acetylglucosamine enolpyruvyl transferase
1391	GC_00000011	CB1	7282	53	105	2	0	0.808029	0.709942	0.755816	T	COG5007	Acid stress-induced BolA-like protein IbaG/YrbA, predicted regulator of iron metabolism
1392	GC_00000011	CB1	7281	53	105	2	0	0.808029	0.709942	0.755816	M	COG0766	UDP-N-acetylglucosamine enolpyruvyl transferase
1393	GC_00000011	CBIA	42409	53	105	2	0	0.808029	0.709942	0.755816	T	COG5007	Acid stress-induced BolA-like protein IbaG/YrbA, predicted regulator of iron metabolism
1394	GC_00000011	CBIA	42408	53	105	2	0	0.808029	0.709942	0.755816	M	COG0766	UDP-N-acetylglucosamine enolpyruvyl transferase
1395	GC_00000011	CBIW17	104028	53	105	2	0	0.808029	0.709942	0.755816	T	COG5007	Acid stress-induced BolA-like protein IbaG/YrbA, predicted regulator of iron metabolism
1396	GC_00000011	CBIW17	104029	53	105	2	0	0.808029	0.709942	0.755816	M	COG0766	UDP-N-acetylglucosamine enolpyruvyl transferase
1397	GC_00000011	CBIW18	32092	53	105	2	0	0.808029	0.709942	0.755816	T	COG5007	Acid stress-induced BolA-like protein IbaG/YrbA, predicted regulator of iron metabolism
1398	GC_00000011	CBIW18	32091	53	105	2	0	0.808029	0.709942	0.755816	M	COG0766	UDP-N-acetylglucosamine enolpyruvyl transferase
1399	GC_00000011	adhaerens	2419	53	105	2	0	0.808029	0.709942	0.755816	T	COG5007	Acid stress-induced BolA-like protein IbaG/YrbA, predicted regulator of iron metabolism
1400	GC_00000011	adhaerens	2418	53	105	2	0	0.808029	0.709942	0.755816	M	COG0766	UDP-N-acetylglucosamine enolpyruvyl transferase
1401	GC_00000011	algicola	421	53	105	2	0	0.808029	0.709942	0.755816	T	COG5007	Acid stress-induced BolA-like protein IbaG/YrbA, predicted regulator of iron metabolism
1402	GC_00000011	algicola	420	53	105	2	0	0.808029	0.709942	0.755816	M	COG0766	UDP-N-acetylglucosamine enolpyruvyl transferase
1403	GC_00000011	antarcticus	1634	53	105	2	0	0.808029	0.709942	0.755816	T	COG5007	Acid stress-induced BolA-like protein IbaG/YrbA, predicted regulator of iron metabolism
1404	GC_00000011	antarcticus	1635	53	105	2	0	0.808029	0.709942	0.755816	M	COG0766	UDP-N-acetylglucosamine enolpyruvyl transferase
1405	GC_00000011	aromaticivorans	501	53	105	2	0	0.808029	0.709942	0.755816	T	COG5007	Acid stress-induced BolA-like protein IbaG/YrbA, predicted regulator of iron metabolism
1406	GC_00000011	aromaticivorans	502	53	105	2	0	0.808029	0.709942	0.755816	M	COG0766	UDP-N-acetylglucosamine enolpyruvyl transferase
1407	GC_00000011	bohaiensis	1517	53	105	2	0	0.808029	0.709942	0.755816	T	COG5007	Acid stress-induced BolA-like protein IbaG/YrbA, predicted regulator of iron metabolism
1408	GC_00000011	bohaiensis	1518	53	105	2	0	0.808029	0.709942	0.755816	M	COG0766	UDP-N-acetylglucosamine enolpyruvyl transferase
1409	GC_00000011	changyiensis	2936	53	105	2	0	0.808029	0.709942	0.755816	T	COG5007	Acid stress-induced BolA-like protein IbaG/YrbA, predicted regulator of iron metabolism
1410	GC_00000011	changyiensis	2935	53	105	2	0	0.808029	0.709942	0.755816	M	COG0766	UDP-N-acetylglucosamine enolpyruvyl transferase
1411	GC_00000011	confluentis	250	53	105	2	0	0.808029	0.709942	0.755816	T	COG5007	Acid stress-induced BolA-like protein IbaG/YrbA, predicted regulator of iron metabolism
1412	GC_00000011	confluentis	249	53	105	2	0	0.808029	0.709942	0.755816	M	COG0766	UDP-N-acetylglucosamine enolpyruvyl transferase
1413	GC_00000011	daepoensis	669	53	105	2	0	0.808029	0.709942	0.755816	T	COG5007	Acid stress-induced BolA-like protein IbaG/YrbA, predicted regulator of iron metabolism
1414	GC_00000011	daepoensis	670	53	105	2	0	0.808029	0.709942	0.755816	M	COG0766	UDP-N-acetylglucosamine enolpyruvyl transferase
1415	GC_00000011	daqiaonensis	1832	53	105	2	0	0.808029	0.709942	0.755816	T	COG5007	Acid stress-induced BolA-like protein IbaG/YrbA, predicted regulator of iron metabolism
1416	GC_00000011	daqiaonensis	1833	53	105	2	0	0.808029	0.709942	0.755816	M	COG0766	UDP-N-acetylglucosamine enolpyruvyl transferase
1417	GC_00000011	excellens	461	53	105	2	0	0.808029	0.709942	0.755816	T	COG5007	Acid stress-induced BolA-like protein IbaG/YrbA, predicted regulator of iron metabolism
1418	GC_00000011	excellens	462	53	105	2	0	0.808029	0.709942	0.755816	M	COG0766	UDP-N-acetylglucosamine enolpyruvyl transferase
1419	GC_00000011	flavimaris	264	53	105	2	0	0.808029	0.709942	0.755816	T	COG5007	Acid stress-induced BolA-like protein IbaG/YrbA, predicted regulator of iron metabolism
1420	GC_00000011	flavimaris	265	53	105	2	0	0.808029	0.709942	0.755816	M	COG0766	UDP-N-acetylglucosamine enolpyruvyl transferase
1421	GC_00000011	fonticola	2617	53	105	2	0	0.808029	0.709942	0.755816	T	COG5007	Acid stress-induced BolA-like protein IbaG/YrbA, predicted regulator of iron metabolism
1422	GC_00000011	fonticola	2616	53	105	2	0	0.808029	0.709942	0.755816	M	COG0766	UDP-N-acetylglucosamine enolpyruvyl transferase
1423	GC_00000011	fuscus	2256	53	105	2	0	0.808029	0.709942	0.755816	T	COG5007	Acid stress-induced BolA-like protein IbaG/YrbA, predicted regulator of iron metabolism
1424	GC_00000011	fuscus	2255	53	105	2	0	0.808029	0.709942	0.755816	M	COG0766	UDP-N-acetylglucosamine enolpyruvyl transferase
1425	GC_00000011	gelidimuriae	46	53	105	2	0	0.808029	0.709942	0.755816	T	COG5007	Acid stress-induced BolA-like protein IbaG/YrbA, predicted regulator of iron metabolism
1426	GC_00000011	gelidimuriae	45	53	105	2	0	0.808029	0.709942	0.755816	M	COG0766	UDP-N-acetylglucosamine enolpyruvyl transferase
1427	GC_00000011	gudaonensis	1828	53	105	2	0	0.808029	0.709942	0.755816	T	COG5007	Acid stress-induced BolA-like protein IbaG/YrbA, predicted regulator of iron metabolism
1428	GC_00000011	gudaonensis	1827	53	105	2	0	0.808029	0.709942	0.755816	M	COG0766	UDP-N-acetylglucosamine enolpyruvyl transferase
1429	GC_00000011	guineae	853	53	105	2	0	0.808029	0.709942	0.755816	T	COG5007	Acid stress-induced BolA-like protein IbaG/YrbA, predicted regulator of iron metabolism
1430	GC_00000011	guineae	852	53	105	2	0	0.808029	0.709942	0.755816	M	COG0766	UDP-N-acetylglucosamine enolpyruvyl transferase
1431	GC_00000011	halophilus	2080	53	105	2	0	0.808029	0.709942	0.755816	T	COG5007	Acid stress-induced BolA-like protein IbaG/YrbA, predicted regulator of iron metabolism
1432	GC_00000011	halophilus	2079	53	105	2	0	0.808029	0.709942	0.755816	M	COG0766	UDP-N-acetylglucosamine enolpyruvyl transferase
1433	GC_00000011	halotolerans	220	53	105	2	0	0.808029	0.709942	0.755816	T	COG5007	Acid stress-induced BolA-like protein IbaG/YrbA, predicted regulator of iron metabolism
1434	GC_00000011	halotolerans	219	53	105	2	0	0.808029	0.709942	0.755816	M	COG0766	UDP-N-acetylglucosamine enolpyruvyl transferase
1435	GC_00000011	hydrocarbonoclasticus	2441	53	105	2	0	0.808029	0.709942	0.755816	T	COG5007	Acid stress-induced BolA-like protein IbaG/YrbA, predicted regulator of iron metabolism
1436	GC_00000011	hydrocarbonoclasticus	2440	53	105	2	0	0.808029	0.709942	0.755816	M	COG0766	UDP-N-acetylglucosamine enolpyruvyl transferase
1437	GC_00000011	lipolyticus	282	53	105	2	0	0.808029	0.709942	0.755816	T	COG5007	Acid stress-induced BolA-like protein IbaG/YrbA, predicted regulator of iron metabolism
1438	GC_00000011	lipolyticus	281	53	105	2	0	0.808029	0.709942	0.755816	M	COG0766	UDP-N-acetylglucosamine enolpyruvyl transferase
1439	GC_00000011	litoralis	1268	53	105	2	0	0.808029	0.709942	0.755816	T	COG5007	Acid stress-induced BolA-like protein IbaG/YrbA, predicted regulator of iron metabolism
1440	GC_00000011	litoralis	1267	53	105	2	0	0.808029	0.709942	0.755816	M	COG0766	UDP-N-acetylglucosamine enolpyruvyl transferase
1441	GC_00000011	lutaoensis	106	53	105	2	0	0.808029	0.709942	0.755816	T	COG5007	Acid stress-induced BolA-like protein IbaG/YrbA, predicted regulator of iron metabolism
1442	GC_00000011	lutaoensis	107	53	105	2	0	0.808029	0.709942	0.755816	M	COG0766	UDP-N-acetylglucosamine enolpyruvyl transferase
1443	GC_00000011	manganoxydans	3667	53	105	2	0	0.808029	0.709942	0.755816	T	COG5007	Acid stress-induced BolA-like protein IbaG/YrbA, predicted regulator of iron metabolism
1444	GC_00000011	manganoxydans	3668	53	105	2	0	0.808029	0.709942	0.755816	M	COG0766	UDP-N-acetylglucosamine enolpyruvyl transferase
1445	GC_00000011	maritimus	329	53	105	2	0	0.808029	0.709942	0.755816	T	COG5007	Acid stress-induced BolA-like protein IbaG/YrbA, predicted regulator of iron metabolism
1446	GC_00000011	maritimus	330	53	105	2	0	0.808029	0.709942	0.755816	M	COG0766	UDP-N-acetylglucosamine enolpyruvyl transferase
1447	GC_00000011	mobilis	440	53	105	2	0	0.808029	0.709942	0.755816	T	COG5007	Acid stress-induced BolA-like protein IbaG/YrbA, predicted regulator of iron metabolism
1448	GC_00000011	mobilis	441	53	105	2	0	0.808029	0.709942	0.755816	M	COG0766	UDP-N-acetylglucosamine enolpyruvyl transferase
1449	GC_00000011	nanhaiticus	3001	53	105	2	0	0.808029	0.709942	0.755816	T	COG5007	Acid stress-induced BolA-like protein IbaG/YrbA, predicted regulator of iron metabolism
1450	GC_00000011	nanhaiticus	3002	53	105	2	0	0.808029	0.709942	0.755816	M	COG0766	UDP-N-acetylglucosamine enolpyruvyl transferase
1451	GC_00000011	nitratireducens	1758	53	105	2	0	0.808029	0.709942	0.755816	T	COG5007	Acid stress-induced BolA-like protein IbaG/YrbA, predicted regulator of iron metabolism
1452	GC_00000011	nitratireducens	1759	53	105	2	0	0.808029	0.709942	0.755816	M	COG0766	UDP-N-acetylglucosamine enolpyruvyl transferase
1453	GC_00000011	pelagius	1964	53	105	2	0	0.808029	0.709942	0.755816	T	COG5007	Acid stress-induced BolA-like protein IbaG/YrbA, predicted regulator of iron metabolism
1454	GC_00000011	pelagius	1963	53	105	2	0	0.808029	0.709942	0.755816	M	COG0766	UDP-N-acetylglucosamine enolpyruvyl transferase
1455	GC_00000011	persicus	1198	53	105	2	0	0.808029	0.709942	0.755816	T	COG5007	Acid stress-induced BolA-like protein IbaG/YrbA, predicted regulator of iron metabolism
1456	GC_00000011	persicus	1197	53	105	2	0	0.808029	0.709942	0.755816	M	COG0766	UDP-N-acetylglucosamine enolpyruvyl transferase
1457	GC_00000011	piscensis	2617	53	105	2	0	0.808029	0.709942	0.755816	T	COG5007	Acid stress-induced BolA-like protein IbaG/YrbA, predicted regulator of iron metabolism
1458	GC_00000011	piscensis	2616	53	105	2	0	0.808029	0.709942	0.755816	M	COG0766	UDP-N-acetylglucosamine enolpyruvyl transferase
1459	GC_00000011	profundi	2761	53	105	2	0	0.808029	0.709942	0.755816	T	COG5007	Acid stress-induced BolA-like protein IbaG/YrbA, predicted regulator of iron metabolism
1460	GC_00000011	profundi	2762	53	105	2	0	0.808029	0.709942	0.755816	M	COG0766	UDP-N-acetylglucosamine enolpyruvyl transferase
1461	GC_00000011	psychrophilus	2491	53	105	2	0	0.808029	0.709942	0.755816	T	COG5007	Acid stress-induced BolA-like protein IbaG/YrbA, predicted regulator of iron metabolism
1462	GC_00000011	psychrophilus	2490	53	105	2	0	0.808029	0.709942	0.755816	M	COG0766	UDP-N-acetylglucosamine enolpyruvyl transferase
1463	GC_00000011	salarius	1394	53	105	2	0	0.808029	0.709942	0.755816	T	COG5007	Acid stress-induced BolA-like protein IbaG/YrbA, predicted regulator of iron metabolism
1464	GC_00000011	salarius	1395	53	105	2	0	0.808029	0.709942	0.755816	M	COG0766	UDP-N-acetylglucosamine enolpyruvyl transferase
1465	GC_00000011	salexigens	972	53	105	2	0	0.808029	0.709942	0.755816	T	COG5007	Acid stress-induced BolA-like protein IbaG/YrbA, predicted regulator of iron metabolism
1466	GC_00000011	salexigens	973	53	105	2	0	0.808029	0.709942	0.755816	M	COG0766	UDP-N-acetylglucosamine enolpyruvyl transferase
1467	GC_00000011	salicampi	201	53	105	2	0	0.808029	0.709942	0.755816	T	COG5007	Acid stress-induced BolA-like protein IbaG/YrbA, predicted regulator of iron metabolism
1468	GC_00000011	salicampi	200	53	105	2	0	0.808029	0.709942	0.755816	M	COG0766	UDP-N-acetylglucosamine enolpyruvyl transferase
1469	GC_00000011	salinus	459	53	105	2	0	0.808029	0.709942	0.755816	T	COG5007	Acid stress-induced BolA-like protein IbaG/YrbA, predicted regulator of iron metabolism
1470	GC_00000011	salinus	460	53	105	2	0	0.808029	0.709942	0.755816	M	COG0766	UDP-N-acetylglucosamine enolpyruvyl transferase
1471	GC_00000011	salsuginis	646	53	105	2	0	0.808029	0.709942	0.755816	T	COG5007	Acid stress-induced BolA-like protein IbaG/YrbA, predicted regulator of iron metabolism
1472	GC_00000011	salsuginis	645	53	105	2	0	0.808029	0.709942	0.755816	M	COG0766	UDP-N-acetylglucosamine enolpyruvyl transferase
1473	GC_00000011	santoriniensis	1776	53	105	2	0	0.808029	0.709942	0.755816	T	COG5007	Acid stress-induced BolA-like protein IbaG/YrbA, predicted regulator of iron metabolism
1474	GC_00000011	santoriniensis	1775	53	105	2	0	0.808029	0.709942	0.755816	M	COG0766	UDP-N-acetylglucosamine enolpyruvyl transferase
1475	GC_00000011	segnicrescens	1229	53	105	2	0	0.808029	0.709942	0.755816	T	COG5007	Acid stress-induced BolA-like protein IbaG/YrbA, predicted regulator of iron metabolism
1476	GC_00000011	segnicrescens	1228	53	105	2	0	0.808029	0.709942	0.755816	M	COG0766	UDP-N-acetylglucosamine enolpyruvyl transferase
1477	GC_00000011	shengliensis	2369	53	105	2	0	0.808029	0.709942	0.755816	T	COG5007	Acid stress-induced BolA-like protein IbaG/YrbA, predicted regulator of iron metabolism
1478	GC_00000011	shengliensis	2370	53	105	2	0	0.808029	0.709942	0.755816	M	COG0766	UDP-N-acetylglucosamine enolpyruvyl transferase
1479	GC_00000011	similis	3024	53	105	2	0	0.808029	0.709942	0.755816	M	COG0766	UDP-N-acetylglucosamine enolpyruvyl transferase
1480	GC_00000011	subterrani	1828	53	105	2	0	0.808029	0.709942	0.755816	T	COG5007	Acid stress-induced BolA-like protein IbaG/YrbA, predicted regulator of iron metabolism
1481	GC_00000011	subterrani	1827	53	105	2	0	0.808029	0.709942	0.755816	M	COG0766	UDP-N-acetylglucosamine enolpyruvyl transferase
1482	GC_00000011	vinifirmus	478	53	105	2	0	0.808029	0.709942	0.755816	T	COG5007	Acid stress-induced BolA-like protein IbaG/YrbA, predicted regulator of iron metabolism
1483	GC_00000011	vinifirmus	479	53	105	2	0	0.808029	0.709942	0.755816	M	COG0766	UDP-N-acetylglucosamine enolpyruvyl transferase
1484	GC_00000011	vulgaris	3133	53	105	2	0	0.808029	0.709942	0.755816	T	COG5007	Acid stress-induced BolA-like protein IbaG/YrbA, predicted regulator of iron metabolism
1485	GC_00000011	vulgaris	3134	53	105	2	0	0.808029	0.709942	0.755816	M	COG0766	UDP-N-acetylglucosamine enolpyruvyl transferase
1486	GC_00000011	zhejiangensis	1801	53	105	2	0	0.808029	0.709942	0.755816	T	COG5007	Acid stress-induced BolA-like protein IbaG/YrbA, predicted regulator of iron metabolism
1487	GC_00000011	zhejiangensis	1802	53	105	2	0	0.808029	0.709942	0.755816	M	COG0766	UDP-N-acetylglucosamine enolpyruvyl transferase
1488	GC_00000012	M1C	638	52	104	3	0	0.61318	0.705108	0.655939	H	COG0801	7,8-dihydro-6-hydroxymethylpterin-pyrophosphokinase
1489	GC_00000012	M1C	637	52	104	3	0	0.61318	0.705108	0.655939	H	COG0413	Ketopantoate hydroxymethyltransferase
1490	GC_00000012	M2C	640	52	104	3	0	0.61318	0.705108	0.655939	H	COG0801	7,8-dihydro-6-hydroxymethylpterin-pyrophosphokinase
1491	GC_00000012	M2C	639	52	104	3	0	0.61318	0.705108	0.655939	H	COG0413	Ketopantoate hydroxymethyltransferase
1492	GC_00000012	M3C	1801	52	104	3	0	0.61318	0.705108	0.655939	H	COG0801	7,8-dihydro-6-hydroxymethylpterin-pyrophosphokinase
1493	GC_00000012	M3C	1802	52	104	3	0	0.61318	0.705108	0.655939	H	COG0413	Ketopantoate hydroxymethyltransferase
1494	GC_00000012	M4C	640	52	104	3	0	0.61318	0.705108	0.655939	H	COG0801	7,8-dihydro-6-hydroxymethylpterin-pyrophosphokinase
1495	GC_00000012	M4C	639	52	104	3	0	0.61318	0.705108	0.655939	H	COG0413	Ketopantoate hydroxymethyltransferase
1496	GC_00000012	CBIA	32457	52	104	3	0	0.61318	0.705108	0.655939	H	COG0801	7,8-dihydro-6-hydroxymethylpterin-pyrophosphokinase
1497	GC_00000012	CBIA	32458	52	104	3	0	0.61318	0.705108	0.655939	H	COG0413	Ketopantoate hydroxymethyltransferase
1498	GC_00000012	CBIW17	21783	52	104	3	0	0.61318	0.705108	0.655939	H	COG0801	7,8-dihydro-6-hydroxymethylpterin-pyrophosphokinase
1499	GC_00000012	CBIW17	21782	52	104	3	0	0.61318	0.705108	0.655939	H	COG0413	Ketopantoate hydroxymethyltransferase
1500	GC_00000012	CBIW18	17368	52	104	3	0	0.61318	0.705108	0.655939	H	COG0801	7,8-dihydro-6-hydroxymethylpterin-pyrophosphokinase
1501	GC_00000012	CBIW18	17369	52	104	3	0	0.61318	0.705108	0.655939	H	COG0413	Ketopantoate hydroxymethyltransferase
1502	GC_00000012	CBIW18	17370	52	104	3	0	0.61318	0.705108	0.655939	H	COG0413	Ketopantoate hydroxymethyltransferase
1503	GC_00000012	adhaerens	319	52	104	3	0	0.61318	0.705108	0.655939	H	COG0801	7,8-dihydro-6-hydroxymethylpterin-pyrophosphokinase
1504	GC_00000012	adhaerens	318	52	104	3	0	0.61318	0.705108	0.655939	H	COG0413	Ketopantoate hydroxymethyltransferase
1505	GC_00000012	algicola	2231	52	104	3	0	0.61318	0.705108	0.655939	H	COG0801	7,8-dihydro-6-hydroxymethylpterin-pyrophosphokinase
1506	GC_00000012	algicola	2232	52	104	3	0	0.61318	0.705108	0.655939	H	COG0413	Ketopantoate hydroxymethyltransferase
1507	GC_00000012	antarcticus	26	52	104	3	0	0.61318	0.705108	0.655939	H	COG0801	7,8-dihydro-6-hydroxymethylpterin-pyrophosphokinase
1508	GC_00000012	antarcticus	27	52	104	3	0	0.61318	0.705108	0.655939	H	COG0413	Ketopantoate hydroxymethyltransferase
1509	GC_00000012	aromaticivorans	811	52	104	3	0	0.61318	0.705108	0.655939	H	COG0801	7,8-dihydro-6-hydroxymethylpterin-pyrophosphokinase
1510	GC_00000012	aromaticivorans	812	52	104	3	0	0.61318	0.705108	0.655939	H	COG0413	Ketopantoate hydroxymethyltransferase
1511	GC_00000012	bohaiensis	3677	52	104	3	0	0.61318	0.705108	0.655939	H	COG0801	7,8-dihydro-6-hydroxymethylpterin-pyrophosphokinase
1512	GC_00000012	bohaiensis	3678	52	104	3	0	0.61318	0.705108	0.655939	H	COG0413	Ketopantoate hydroxymethyltransferase
1513	GC_00000012	changyiensis	3902	52	104	3	0	0.61318	0.705108	0.655939	H	COG0801	7,8-dihydro-6-hydroxymethylpterin-pyrophosphokinase
1514	GC_00000012	changyiensis	3901	52	104	3	0	0.61318	0.705108	0.655939	H	COG0413	Ketopantoate hydroxymethyltransferase
1515	GC_00000012	confluentis	3157	52	104	3	0	0.61318	0.705108	0.655939	H	COG0801	7,8-dihydro-6-hydroxymethylpterin-pyrophosphokinase
1516	GC_00000012	confluentis	3158	52	104	3	0	0.61318	0.705108	0.655939	H	COG0413	Ketopantoate hydroxymethyltransferase
1517	GC_00000012	daepoensis	2309	52	104	3	0	0.61318	0.705108	0.655939	H	COG0801	7,8-dihydro-6-hydroxymethylpterin-pyrophosphokinase
1518	GC_00000012	daepoensis	2308	52	104	3	0	0.61318	0.705108	0.655939	H	COG0413	Ketopantoate hydroxymethyltransferase
1519	GC_00000012	daqiaonensis	34	52	104	3	0	0.61318	0.705108	0.655939	H	COG0801	7,8-dihydro-6-hydroxymethylpterin-pyrophosphokinase
1520	GC_00000012	daqiaonensis	35	52	104	3	0	0.61318	0.705108	0.655939	H	COG0413	Ketopantoate hydroxymethyltransferase
1521	GC_00000012	excellens	2414	52	104	3	0	0.61318	0.705108	0.655939	H	COG0801	7,8-dihydro-6-hydroxymethylpterin-pyrophosphokinase
1522	GC_00000012	excellens	2415	52	104	3	0	0.61318	0.705108	0.655939	H	COG0413	Ketopantoate hydroxymethyltransferase
1523	GC_00000012	flavimaris	1060	52	104	3	0	0.61318	0.705108	0.655939	H	COG0801	7,8-dihydro-6-hydroxymethylpterin-pyrophosphokinase
1524	GC_00000012	flavimaris	1059	52	104	3	0	0.61318	0.705108	0.655939	H	COG0413	Ketopantoate hydroxymethyltransferase
1525	GC_00000012	fonticola	647	52	104	3	0	0.61318	0.705108	0.655939	H	COG0801	7,8-dihydro-6-hydroxymethylpterin-pyrophosphokinase
1526	GC_00000012	fonticola	646	52	104	3	0	0.61318	0.705108	0.655939	H	COG0413	Ketopantoate hydroxymethyltransferase
1527	GC_00000012	fuscus	785	52	104	3	0	0.61318	0.705108	0.655939	H	COG0801	7,8-dihydro-6-hydroxymethylpterin-pyrophosphokinase
1528	GC_00000012	fuscus	784	52	104	3	0	0.61318	0.705108	0.655939	H	COG0413	Ketopantoate hydroxymethyltransferase
1529	GC_00000012	gelidimuriae	249	52	104	3	0	0.61318	0.705108	0.655939	H	COG0801	7,8-dihydro-6-hydroxymethylpterin-pyrophosphokinase
1530	GC_00000012	gelidimuriae	250	52	104	3	0	0.61318	0.705108	0.655939	H	COG0413	Ketopantoate hydroxymethyltransferase
1531	GC_00000012	gudaonensis	3428	52	104	3	0	0.61318	0.705108	0.655939	H	COG0801	7,8-dihydro-6-hydroxymethylpterin-pyrophosphokinase
1532	GC_00000012	gudaonensis	3427	52	104	3	0	0.61318	0.705108	0.655939	H	COG0413	Ketopantoate hydroxymethyltransferase
1533	GC_00000012	guineae	1624	52	104	3	0	0.61318	0.705108	0.655939	H	COG0801	7,8-dihydro-6-hydroxymethylpterin-pyrophosphokinase
1534	GC_00000012	guineae	1625	52	104	3	0	0.61318	0.705108	0.655939	H	COG0413	Ketopantoate hydroxymethyltransferase
1535	GC_00000012	halophilus	521	52	104	3	0	0.61318	0.705108	0.655939	H	COG0801	7,8-dihydro-6-hydroxymethylpterin-pyrophosphokinase
1536	GC_00000012	halophilus	520	52	104	3	0	0.61318	0.705108	0.655939	H	COG0413	Ketopantoate hydroxymethyltransferase
1537	GC_00000012	halotolerans	2030	52	104	3	0	0.61318	0.705108	0.655939	H	COG0801	7,8-dihydro-6-hydroxymethylpterin-pyrophosphokinase
1538	GC_00000012	halotolerans	2029	52	104	3	0	0.61318	0.705108	0.655939	H	COG0413	Ketopantoate hydroxymethyltransferase
1539	GC_00000012	hydrocarbonoclasticus	498	52	104	3	0	0.61318	0.705108	0.655939	H	COG0801	7,8-dihydro-6-hydroxymethylpterin-pyrophosphokinase
1540	GC_00000012	hydrocarbonoclasticus	497	52	104	3	0	0.61318	0.705108	0.655939	H	COG0413	Ketopantoate hydroxymethyltransferase
1541	GC_00000012	lipolyticus	3163	52	104	3	0	0.61318	0.705108	0.655939	H	COG0801	7,8-dihydro-6-hydroxymethylpterin-pyrophosphokinase
1542	GC_00000012	lipolyticus	3162	52	104	3	0	0.61318	0.705108	0.655939	H	COG0413	Ketopantoate hydroxymethyltransferase
1543	GC_00000012	litoralis	1949	52	104	3	0	0.61318	0.705108	0.655939	H	COG0801	7,8-dihydro-6-hydroxymethylpterin-pyrophosphokinase
1544	GC_00000012	litoralis	1950	52	104	3	0	0.61318	0.705108	0.655939	H	COG0413	Ketopantoate hydroxymethyltransferase
1545	GC_00000012	lutaoensis	768	52	104	3	0	0.61318	0.705108	0.655939	H	COG0801	7,8-dihydro-6-hydroxymethylpterin-pyrophosphokinase
1546	GC_00000012	lutaoensis	767	52	104	3	0	0.61318	0.705108	0.655939	H	COG0413	Ketopantoate hydroxymethyltransferase
1547	GC_00000012	manganoxydans	3941	52	104	3	0	0.61318	0.705108	0.655939	H	COG0801	7,8-dihydro-6-hydroxymethylpterin-pyrophosphokinase
1548	GC_00000012	manganoxydans	3942	52	104	3	0	0.61318	0.705108	0.655939	H	COG0413	Ketopantoate hydroxymethyltransferase
1549	GC_00000012	maritimus	3009	52	104	3	0	0.61318	0.705108	0.655939	H	COG0801	7,8-dihydro-6-hydroxymethylpterin-pyrophosphokinase
1550	GC_00000012	maritimus	3008	52	104	3	0	0.61318	0.705108	0.655939	H	COG0413	Ketopantoate hydroxymethyltransferase
1551	GC_00000012	mobilis	1703	52	104	3	0	0.61318	0.705108	0.655939	H	COG0801	7,8-dihydro-6-hydroxymethylpterin-pyrophosphokinase
1552	GC_00000012	mobilis	1704	52	104	3	0	0.61318	0.705108	0.655939	H	COG0413	Ketopantoate hydroxymethyltransferase
1553	GC_00000012	nanhaiticus	207	52	104	3	0	0.61318	0.705108	0.655939	H	COG0801	7,8-dihydro-6-hydroxymethylpterin-pyrophosphokinase
1554	GC_00000012	nanhaiticus	208	52	104	3	0	0.61318	0.705108	0.655939	H	COG0413	Ketopantoate hydroxymethyltransferase
1555	GC_00000012	nitratireducens	3291	52	104	3	0	0.61318	0.705108	0.655939	H	COG0801	7,8-dihydro-6-hydroxymethylpterin-pyrophosphokinase
1556	GC_00000012	nitratireducens	3290	52	104	3	0	0.61318	0.705108	0.655939	H	COG0413	Ketopantoate hydroxymethyltransferase
1557	GC_00000012	pelagius	52	52	104	3	0	0.61318	0.705108	0.655939	H	COG0801	7,8-dihydro-6-hydroxymethylpterin-pyrophosphokinase
1558	GC_00000012	pelagius	53	52	104	3	0	0.61318	0.705108	0.655939	H	COG0413	Ketopantoate hydroxymethyltransferase
1559	GC_00000012	persicus	769	52	104	3	0	0.61318	0.705108	0.655939	H	COG0801	7,8-dihydro-6-hydroxymethylpterin-pyrophosphokinase
1560	GC_00000012	persicus	768	52	104	3	0	0.61318	0.705108	0.655939	H	COG0413	Ketopantoate hydroxymethyltransferase
1561	GC_00000012	piscensis	1111	52	104	3	0	0.61318	0.705108	0.655939	H	COG0801	7,8-dihydro-6-hydroxymethylpterin-pyrophosphokinase
1562	GC_00000012	piscensis	1110	52	104	3	0	0.61318	0.705108	0.655939	H	COG0413	Ketopantoate hydroxymethyltransferase
1563	GC_00000012	profundi	2593	52	104	3	0	0.61318	0.705108	0.655939	H	COG0801	7,8-dihydro-6-hydroxymethylpterin-pyrophosphokinase
1564	GC_00000012	profundi	2592	52	104	3	0	0.61318	0.705108	0.655939	H	COG0413	Ketopantoate hydroxymethyltransferase
1565	GC_00000012	psychrophilus	602	52	104	3	0	0.61318	0.705108	0.655939	H	COG0801	7,8-dihydro-6-hydroxymethylpterin-pyrophosphokinase
1566	GC_00000012	psychrophilus	601	52	104	3	0	0.61318	0.705108	0.655939	H	COG0413	Ketopantoate hydroxymethyltransferase
1567	GC_00000012	salarius	3513	52	104	3	0	0.61318	0.705108	0.655939	H	COG0801	7,8-dihydro-6-hydroxymethylpterin-pyrophosphokinase
1568	GC_00000012	salarius	3514	52	104	3	0	0.61318	0.705108	0.655939	H	COG0413	Ketopantoate hydroxymethyltransferase
1569	GC_00000012	salexigens	1850	52	104	3	0	0.61318	0.705108	0.655939	H	COG0801	7,8-dihydro-6-hydroxymethylpterin-pyrophosphokinase
1570	GC_00000012	salexigens	1849	52	104	3	0	0.61318	0.705108	0.655939	H	COG0413	Ketopantoate hydroxymethyltransferase
1571	GC_00000012	salicampi	3650	52	104	3	0	0.61318	0.705108	0.655939	H	COG0801	7,8-dihydro-6-hydroxymethylpterin-pyrophosphokinase
1572	GC_00000012	salicampi	3651	52	104	3	0	0.61318	0.705108	0.655939	H	COG0413	Ketopantoate hydroxymethyltransferase
1573	GC_00000012	salinus	2514	52	104	3	0	0.61318	0.705108	0.655939	H	COG0801	7,8-dihydro-6-hydroxymethylpterin-pyrophosphokinase
1574	GC_00000012	salinus	2515	52	104	3	0	0.61318	0.705108	0.655939	H	COG0413	Ketopantoate hydroxymethyltransferase
1575	GC_00000012	salsuginis	3617	52	104	3	0	0.61318	0.705108	0.655939	H	COG0801	7,8-dihydro-6-hydroxymethylpterin-pyrophosphokinase
1576	GC_00000012	salsuginis	3616	52	104	3	0	0.61318	0.705108	0.655939	H	COG0413	Ketopantoate hydroxymethyltransferase
1577	GC_00000012	santoriniensis	3490	52	104	3	0	0.61318	0.705108	0.655939	H	COG0801	7,8-dihydro-6-hydroxymethylpterin-pyrophosphokinase
1578	GC_00000012	santoriniensis	3489	52	104	3	0	0.61318	0.705108	0.655939	H	COG0413	Ketopantoate hydroxymethyltransferase
1579	GC_00000012	segnicrescens	2973	52	104	3	0	0.61318	0.705108	0.655939	H	COG0801	7,8-dihydro-6-hydroxymethylpterin-pyrophosphokinase
1580	GC_00000012	segnicrescens	2974	52	104	3	0	0.61318	0.705108	0.655939	H	COG0413	Ketopantoate hydroxymethyltransferase
1581	GC_00000012	shengliensis	1645	52	104	3	0	0.61318	0.705108	0.655939	H	COG0801	7,8-dihydro-6-hydroxymethylpterin-pyrophosphokinase
1582	GC_00000012	shengliensis	1644	52	104	3	0	0.61318	0.705108	0.655939	H	COG0413	Ketopantoate hydroxymethyltransferase
1583	GC_00000012	similis	2902	52	104	3	0	0.61318	0.705108	0.655939	H	COG0413	Ketopantoate hydroxymethyltransferase
1584	GC_00000012	subterrani	3850	52	104	3	0	0.61318	0.705108	0.655939	H	COG0801	7,8-dihydro-6-hydroxymethylpterin-pyrophosphokinase
1585	GC_00000012	subterrani	3849	52	104	3	0	0.61318	0.705108	0.655939	H	COG0413	Ketopantoate hydroxymethyltransferase
1586	GC_00000012	vinifirmus	2209	52	104	3	0	0.61318	0.705108	0.655939	H	COG0801	7,8-dihydro-6-hydroxymethylpterin-pyrophosphokinase
1587	GC_00000012	vinifirmus	2208	52	104	3	0	0.61318	0.705108	0.655939	H	COG0413	Ketopantoate hydroxymethyltransferase
1588	GC_00000012	vulgaris	3484	52	104	3	0	0.61318	0.705108	0.655939	H	COG0801	7,8-dihydro-6-hydroxymethylpterin-pyrophosphokinase
1589	GC_00000012	vulgaris	3483	52	104	3	0	0.61318	0.705108	0.655939	H	COG0413	Ketopantoate hydroxymethyltransferase
1590	GC_00000012	zhejiangensis	1079	52	104	3	0	0.61318	0.705108	0.655939	H	COG0801	7,8-dihydro-6-hydroxymethylpterin-pyrophosphokinase
1591	GC_00000012	zhejiangensis	1078	52	104	3	0	0.61318	0.705108	0.655939	H	COG0413	Ketopantoate hydroxymethyltransferase
1592	GC_00000013	M1C	1856	52	104	3	0	0.687919	0.706748	0.697206	C	COG0074	Succinyl-CoA synthetase, alpha subunit
1593	GC_00000013	M1C	1855	52	104	3	0	0.687919	0.706748	0.697206	C	COG0045	Succinyl-CoA synthetase, beta subunit
1594	GC_00000013	M2C	1859	52	104	3	0	0.687919	0.706748	0.697206	C	COG0074	Succinyl-CoA synthetase, alpha subunit
1595	GC_00000013	M2C	1858	52	104	3	0	0.687919	0.706748	0.697206	C	COG0045	Succinyl-CoA synthetase, beta subunit
1596	GC_00000013	M3C	600	52	104	3	0	0.687919	0.706748	0.697206	C	COG0074	Succinyl-CoA synthetase, alpha subunit
1597	GC_00000013	M3C	601	52	104	3	0	0.687919	0.706748	0.697206	C	COG0045	Succinyl-CoA synthetase, beta subunit
1598	GC_00000013	M4C	1859	52	104	3	0	0.687919	0.706748	0.697206	C	COG0074	Succinyl-CoA synthetase, alpha subunit
1599	GC_00000013	M4C	1858	52	104	3	0	0.687919	0.706748	0.697206	C	COG0045	Succinyl-CoA synthetase, beta subunit
1600	GC_00000013	CB1	15848	52	104	3	0	0.687919	0.706748	0.697206	C	COG0074	Succinyl-CoA synthetase, alpha subunit
1601	GC_00000013	CB1	15849	52	104	3	0	0.687919	0.706748	0.697206	C	COG0045	Succinyl-CoA synthetase, beta subunit
1602	GC_00000013	CBIW17	39188	52	104	3	0	0.687919	0.706748	0.697206	C	COG0074	Succinyl-CoA synthetase, alpha subunit
1603	GC_00000013	CBIW17	39189	52	104	3	0	0.687919	0.706748	0.697206	C	COG0045	Succinyl-CoA synthetase, beta subunit
1604	GC_00000013	CBIW18	23277	52	104	3	0	0.687919	0.706748	0.697206	C	COG0045	Succinyl-CoA synthetase, beta subunit
1605	GC_00000013	adhaerens	1519	52	104	3	0	0.687919	0.706748	0.697206	C	COG0074	Succinyl-CoA synthetase, alpha subunit
1606	GC_00000013	adhaerens	1518	52	104	3	0	0.687919	0.706748	0.697206	C	COG0045	Succinyl-CoA synthetase, beta subunit
1607	GC_00000013	algicola	3551	52	104	3	0	0.687919	0.706748	0.697206	C	COG0074	Succinyl-CoA synthetase, alpha subunit
1608	GC_00000013	algicola	3552	52	104	3	0	0.687919	0.706748	0.697206	C	COG0045	Succinyl-CoA synthetase, beta subunit
1609	GC_00000013	antarcticus	2787	52	104	3	0	0.687919	0.706748	0.697206	C	COG0074	Succinyl-CoA synthetase, alpha subunit
1610	GC_00000013	antarcticus	2786	52	104	3	0	0.687919	0.706748	0.697206	C	COG0045	Succinyl-CoA synthetase, beta subunit
1611	GC_00000013	aromaticivorans	2623	52	104	3	0	0.687919	0.706748	0.697206	C	COG0074	Succinyl-CoA synthetase, alpha subunit
1612	GC_00000013	aromaticivorans	2622	52	104	3	0	0.687919	0.706748	0.697206	C	COG0045	Succinyl-CoA synthetase, beta subunit
1613	GC_00000013	bohaiensis	2213	52	104	3	0	0.687919	0.706748	0.697206	C	COG0074	Succinyl-CoA synthetase, alpha subunit
1614	GC_00000013	bohaiensis	2214	52	104	3	0	0.687919	0.706748	0.697206	C	COG0045	Succinyl-CoA synthetase, beta subunit
1615	GC_00000013	changyiensis	2519	52	104	3	0	0.687919	0.706748	0.697206	C	COG0074	Succinyl-CoA synthetase, alpha subunit
1616	GC_00000013	changyiensis	2518	52	104	3	0	0.687919	0.706748	0.697206	C	COG0045	Succinyl-CoA synthetase, beta subunit
1617	GC_00000013	confluentis	1588	52	104	3	0	0.687919	0.706748	0.697206	C	COG0074	Succinyl-CoA synthetase, alpha subunit
1618	GC_00000013	confluentis	1587	52	104	3	0	0.687919	0.706748	0.697206	C	COG0045	Succinyl-CoA synthetase, beta subunit
1619	GC_00000013	daepoensis	1456	52	104	3	0	0.687919	0.706748	0.697206	C	COG0074	Succinyl-CoA synthetase, alpha subunit
1620	GC_00000013	daepoensis	1457	52	104	3	0	0.687919	0.706748	0.697206	C	COG0045	Succinyl-CoA synthetase, beta subunit
1621	GC_00000013	daqiaonensis	2490	52	104	3	0	0.687919	0.706748	0.697206	C	COG0074	Succinyl-CoA synthetase, alpha subunit
1622	GC_00000013	daqiaonensis	2491	52	104	3	0	0.687919	0.706748	0.697206	C	COG0045	Succinyl-CoA synthetase, beta subunit
1623	GC_00000013	excellens	1036	52	104	3	0	0.687919	0.706748	0.697206	C	COG0074	Succinyl-CoA synthetase, alpha subunit
1624	GC_00000013	excellens	1035	52	104	3	0	0.687919	0.706748	0.697206	C	COG0045	Succinyl-CoA synthetase, beta subunit
1625	GC_00000013	flavimaris	3625	52	104	3	0	0.687919	0.706748	0.697206	C	COG0074	Succinyl-CoA synthetase, alpha subunit
1626	GC_00000013	flavimaris	3624	52	104	3	0	0.687919	0.706748	0.697206	C	COG0045	Succinyl-CoA synthetase, beta subunit
1627	GC_00000013	fonticola	2099	52	104	3	0	0.687919	0.706748	0.697206	C	COG0074	Succinyl-CoA synthetase, alpha subunit
1628	GC_00000013	fonticola	2100	52	104	3	0	0.687919	0.706748	0.697206	C	COG0045	Succinyl-CoA synthetase, beta subunit
1629	GC_00000013	fuscus	2612	52	104	3	0	0.687919	0.706748	0.697206	C	COG0074	Succinyl-CoA synthetase, alpha subunit
1630	GC_00000013	fuscus	2613	52	104	3	0	0.687919	0.706748	0.697206	C	COG0045	Succinyl-CoA synthetase, beta subunit
1631	GC_00000013	gelidimuriae	3424	52	104	3	0	0.687919	0.706748	0.697206	C	COG0074	Succinyl-CoA synthetase, alpha subunit
1632	GC_00000013	gelidimuriae	3423	52	104	3	0	0.687919	0.706748	0.697206	C	COG0045	Succinyl-CoA synthetase, beta subunit
1633	GC_00000013	gudaonensis	1056	52	104	3	0	0.687919	0.706748	0.697206	C	COG0074	Succinyl-CoA synthetase, alpha subunit
1634	GC_00000013	gudaonensis	1055	52	104	3	0	0.687919	0.706748	0.697206	C	COG0045	Succinyl-CoA synthetase, beta subunit
1635	GC_00000013	guineae	3695	52	104	3	0	0.687919	0.706748	0.697206	C	COG0074	Succinyl-CoA synthetase, alpha subunit
1636	GC_00000013	guineae	3694	52	104	3	0	0.687919	0.706748	0.697206	C	COG0045	Succinyl-CoA synthetase, beta subunit
1637	GC_00000013	halophilus	997	52	104	3	0	0.687919	0.706748	0.697206	C	COG0074	Succinyl-CoA synthetase, alpha subunit
1638	GC_00000013	halophilus	996	52	104	3	0	0.687919	0.706748	0.697206	C	COG0045	Succinyl-CoA synthetase, beta subunit
1639	GC_00000013	halotolerans	3053	52	104	3	0	0.687919	0.706748	0.697206	C	COG0074	Succinyl-CoA synthetase, alpha subunit
1640	GC_00000013	halotolerans	3054	52	104	3	0	0.687919	0.706748	0.697206	C	COG0045	Succinyl-CoA synthetase, beta subunit
1641	GC_00000013	hydrocarbonoclasticus	1995	52	104	3	0	0.687919	0.706748	0.697206	C	COG0074	Succinyl-CoA synthetase, alpha subunit
1642	GC_00000013	hydrocarbonoclasticus	1996	52	104	3	0	0.687919	0.706748	0.697206	C	COG0045	Succinyl-CoA synthetase, beta subunit
1643	GC_00000013	lipolyticus	1364	52	104	3	0	0.687919	0.706748	0.697206	C	COG0074	Succinyl-CoA synthetase, alpha subunit
1644	GC_00000013	lipolyticus	1363	52	104	3	0	0.687919	0.706748	0.697206	C	COG0045	Succinyl-CoA synthetase, beta subunit
1645	GC_00000013	litoralis	2711	52	104	3	0	0.687919	0.706748	0.697206	C	COG0074	Succinyl-CoA synthetase, alpha subunit
1646	GC_00000013	litoralis	2712	52	104	3	0	0.687919	0.706748	0.697206	C	COG0045	Succinyl-CoA synthetase, beta subunit
1647	GC_00000013	lutaoensis	1744	52	104	3	0	0.687919	0.706748	0.697206	C	COG0074	Succinyl-CoA synthetase, alpha subunit
1648	GC_00000013	lutaoensis	1743	52	104	3	0	0.687919	0.706748	0.697206	C	COG0045	Succinyl-CoA synthetase, beta subunit
1649	GC_00000013	manganoxydans	1456	52	104	3	0	0.687919	0.706748	0.697206	C	COG0074	Succinyl-CoA synthetase, alpha subunit
1650	GC_00000013	manganoxydans	1455	52	104	3	0	0.687919	0.706748	0.697206	C	COG0045	Succinyl-CoA synthetase, beta subunit
1651	GC_00000013	maritimus	1357	52	104	3	0	0.687919	0.706748	0.697206	C	COG0074	Succinyl-CoA synthetase, alpha subunit
1652	GC_00000013	maritimus	1358	52	104	3	0	0.687919	0.706748	0.697206	C	COG0045	Succinyl-CoA synthetase, beta subunit
1653	GC_00000013	mobilis	1582	52	104	3	0	0.687919	0.706748	0.697206	C	COG0074	Succinyl-CoA synthetase, alpha subunit
1654	GC_00000013	mobilis	1583	52	104	3	0	0.687919	0.706748	0.697206	C	COG0045	Succinyl-CoA synthetase, beta subunit
1655	GC_00000013	nanhaiticus	3467	52	104	3	0	0.687919	0.706748	0.697206	C	COG0074	Succinyl-CoA synthetase, alpha subunit
1656	GC_00000013	nanhaiticus	3466	52	104	3	0	0.687919	0.706748	0.697206	C	COG0045	Succinyl-CoA synthetase, beta subunit
1657	GC_00000013	nitratireducens	990	52	104	3	0	0.687919	0.706748	0.697206	C	COG0074	Succinyl-CoA synthetase, alpha subunit
1658	GC_00000013	nitratireducens	991	52	104	3	0	0.687919	0.706748	0.697206	C	COG0045	Succinyl-CoA synthetase, beta subunit
1659	GC_00000013	pelagius	909	52	104	3	0	0.687919	0.706748	0.697206	C	COG0074	Succinyl-CoA synthetase, alpha subunit
1660	GC_00000013	pelagius	910	52	104	3	0	0.687919	0.706748	0.697206	C	COG0045	Succinyl-CoA synthetase, beta subunit
1661	GC_00000013	persicus	959	52	104	3	0	0.687919	0.706748	0.697206	C	COG0074	Succinyl-CoA synthetase, alpha subunit
1662	GC_00000013	persicus	960	52	104	3	0	0.687919	0.706748	0.697206	C	COG0045	Succinyl-CoA synthetase, beta subunit
1663	GC_00000013	piscensis	1351	52	104	3	0	0.687919	0.706748	0.697206	C	COG0074	Succinyl-CoA synthetase, alpha subunit
1664	GC_00000013	piscensis	1350	52	104	3	0	0.687919	0.706748	0.697206	C	COG0045	Succinyl-CoA synthetase, beta subunit
1665	GC_00000013	profundi	442	52	104	3	0	0.687919	0.706748	0.697206	C	COG0074	Succinyl-CoA synthetase, alpha subunit
1666	GC_00000013	profundi	441	52	104	3	0	0.687919	0.706748	0.697206	C	COG0045	Succinyl-CoA synthetase, beta subunit
1667	GC_00000013	psychrophilus	1612	52	104	3	0	0.687919	0.706748	0.697206	C	COG0074	Succinyl-CoA synthetase, alpha subunit
1668	GC_00000013	psychrophilus	1611	52	104	3	0	0.687919	0.706748	0.697206	C	COG0045	Succinyl-CoA synthetase, beta subunit
1669	GC_00000013	psychrophilus	1610	52	104	3	0	0.687919	0.706748	0.697206	C	COG0045	Succinyl-CoA synthetase, beta subunit
1670	GC_00000013	salarius	2310	52	104	3	0	0.687919	0.706748	0.697206	C	COG0074	Succinyl-CoA synthetase, alpha subunit
1671	GC_00000013	salarius	2311	52	104	3	0	0.687919	0.706748	0.697206	C	COG0045	Succinyl-CoA synthetase, beta subunit
1672	GC_00000013	salexigens	2778	52	104	3	0	0.687919	0.706748	0.697206	C	COG0074	Succinyl-CoA synthetase, alpha subunit
1673	GC_00000013	salexigens	2779	52	104	3	0	0.687919	0.706748	0.697206	C	COG0045	Succinyl-CoA synthetase, beta subunit
1674	GC_00000013	salicampi	20	52	104	3	0	0.687919	0.706748	0.697206	C	COG0074	Succinyl-CoA synthetase, alpha subunit
1675	GC_00000013	salicampi	19	52	104	3	0	0.687919	0.706748	0.697206	C	COG0045	Succinyl-CoA synthetase, beta subunit
1676	GC_00000013	salinus	1336	52	104	3	0	0.687919	0.706748	0.697206	C	COG0074	Succinyl-CoA synthetase, alpha subunit
1677	GC_00000013	salinus	1337	52	104	3	0	0.687919	0.706748	0.697206	C	COG0045	Succinyl-CoA synthetase, beta subunit
1678	GC_00000013	salsuginis	3030	52	104	3	0	0.687919	0.706748	0.697206	C	COG0074	Succinyl-CoA synthetase, alpha subunit
1679	GC_00000013	salsuginis	3031	52	104	3	0	0.687919	0.706748	0.697206	C	COG0045	Succinyl-CoA synthetase, beta subunit
1680	GC_00000013	santoriniensis	1026	52	104	3	0	0.687919	0.706748	0.697206	C	COG0074	Succinyl-CoA synthetase, alpha subunit
1681	GC_00000013	santoriniensis	1025	52	104	3	0	0.687919	0.706748	0.697206	C	COG0045	Succinyl-CoA synthetase, beta subunit
1682	GC_00000013	segnicrescens	1504	52	104	3	0	0.687919	0.706748	0.697206	C	COG0074	Succinyl-CoA synthetase, alpha subunit
1683	GC_00000013	segnicrescens	1505	52	104	3	0	0.687919	0.706748	0.697206	C	COG0045	Succinyl-CoA synthetase, beta subunit
1684	GC_00000013	shengliensis	3485	52	104	3	0	0.687919	0.706748	0.697206	C	COG0074	Succinyl-CoA synthetase, alpha subunit
1685	GC_00000013	shengliensis	3486	52	104	3	0	0.687919	0.706748	0.697206	C	COG0045	Succinyl-CoA synthetase, beta subunit
1686	GC_00000013	similis	693	52	104	3	0	0.687919	0.706748	0.697206	C	COG0074	Succinyl-CoA synthetase, alpha subunit
1687	GC_00000013	similis	694	52	104	3	0	0.687919	0.706748	0.697206	C	COG0045	Succinyl-CoA synthetase, beta subunit
1688	GC_00000013	subterrani	406	52	104	3	0	0.687919	0.706748	0.697206	C	COG0074	Succinyl-CoA synthetase, alpha subunit
1689	GC_00000013	subterrani	405	52	104	3	0	0.687919	0.706748	0.697206	C	COG0045	Succinyl-CoA synthetase, beta subunit
1690	GC_00000013	vinifirmus	1945	52	104	3	0	0.687919	0.706748	0.697206	C	COG0074	Succinyl-CoA synthetase, alpha subunit
1691	GC_00000013	vinifirmus	1944	52	104	3	0	0.687919	0.706748	0.697206	C	COG0045	Succinyl-CoA synthetase, beta subunit
1692	GC_00000013	vulgaris	1697	52	104	3	0	0.687919	0.706748	0.697206	C	COG0074	Succinyl-CoA synthetase, alpha subunit
1693	GC_00000013	vulgaris	1698	52	104	3	0	0.687919	0.706748	0.697206	C	COG0045	Succinyl-CoA synthetase, beta subunit
1694	GC_00000013	zhejiangensis	3553	52	104	3	0	0.687919	0.706748	0.697206	C	COG0074	Succinyl-CoA synthetase, alpha subunit
1695	GC_00000013	zhejiangensis	3552	52	104	3	0	0.687919	0.706748	0.697206	C	COG0045	Succinyl-CoA synthetase, beta subunit
1696	GC_00000014	M1C	2521	53	104	2	0	0.620462	0.703302	0.65929	M	COG2908	UDP-2,3-diacylglucosamine pyrophosphatase LpxH
1697	GC_00000014	M1C	2520	53	104	2	0	0.620462	0.703302	0.65929	O	COG0652	Peptidyl-prolyl cis-trans isomerase (rotamase) - cyclophilin family
1698	GC_00000014	M2C	2524	53	104	2	0	0.620462	0.703302	0.65929	M	COG2908	UDP-2,3-diacylglucosamine pyrophosphatase LpxH
1699	GC_00000014	M2C	2523	53	104	2	0	0.620462	0.703302	0.65929	O	COG0652	Peptidyl-prolyl cis-trans isomerase (rotamase) - cyclophilin family
1700	GC_00000014	M3C	4199	53	104	2	0	0.620462	0.703302	0.65929	M	COG2908	UDP-2,3-diacylglucosamine pyrophosphatase LpxH
1701	GC_00000014	M3C	4200	53	104	2	0	0.620462	0.703302	0.65929	O	COG0652	Peptidyl-prolyl cis-trans isomerase (rotamase) - cyclophilin family
1702	GC_00000014	M4C	2524	53	104	2	0	0.620462	0.703302	0.65929	M	COG2908	UDP-2,3-diacylglucosamine pyrophosphatase LpxH
1703	GC_00000014	M4C	2523	53	104	2	0	0.620462	0.703302	0.65929	O	COG0652	Peptidyl-prolyl cis-trans isomerase (rotamase) - cyclophilin family
1704	GC_00000014	CB1	20155	53	104	2	0	0.620462	0.703302	0.65929	M	COG2908	UDP-2,3-diacylglucosamine pyrophosphatase LpxH
1705	GC_00000014	CB1	20156	53	104	2	0	0.620462	0.703302	0.65929	O	COG0652	Peptidyl-prolyl cis-trans isomerase (rotamase) - cyclophilin family
1706	GC_00000014	CBIA	32811	53	104	2	0	0.620462	0.703302	0.65929	M	COG2908	UDP-2,3-diacylglucosamine pyrophosphatase LpxH
1707	GC_00000014	CBIA	32812	53	104	2	0	0.620462	0.703302	0.65929	O	COG0652	Peptidyl-prolyl cis-trans isomerase (rotamase) - cyclophilin family
1708	GC_00000014	CBIW17	55369	53	104	2	0	0.620462	0.703302	0.65929	M	COG2908	UDP-2,3-diacylglucosamine pyrophosphatase LpxH
1709	GC_00000014	CBIW18	17961	53	104	2	0	0.620462	0.703302	0.65929	M	COG2908	UDP-2,3-diacylglucosamine pyrophosphatase LpxH
1710	GC_00000014	adhaerens	2181	53	104	2	0	0.620462	0.703302	0.65929	M	COG2908	UDP-2,3-diacylglucosamine pyrophosphatase LpxH
1711	GC_00000014	adhaerens	2180	53	104	2	0	0.620462	0.703302	0.65929	O	COG0652	Peptidyl-prolyl cis-trans isomerase (rotamase) - cyclophilin family
1712	GC_00000014	algicola	1662	53	104	2	0	0.620462	0.703302	0.65929	M	COG2908	UDP-2,3-diacylglucosamine pyrophosphatase LpxH
1713	GC_00000014	algicola	1661	53	104	2	0	0.620462	0.703302	0.65929	O	COG0652	Peptidyl-prolyl cis-trans isomerase (rotamase) - cyclophilin family
1714	GC_00000014	antarcticus	1901	53	104	2	0	0.620462	0.703302	0.65929	M	COG2908	UDP-2,3-diacylglucosamine pyrophosphatase LpxH
1715	GC_00000014	antarcticus	1902	53	104	2	0	0.620462	0.703302	0.65929	O	COG0652	Peptidyl-prolyl cis-trans isomerase (rotamase) - cyclophilin family
1716	GC_00000014	aromaticivorans	2218	53	104	2	0	0.620462	0.703302	0.65929	M	COG2908	UDP-2,3-diacylglucosamine pyrophosphatase LpxH
1717	GC_00000014	aromaticivorans	2219	53	104	2	0	0.620462	0.703302	0.65929	O	COG0652	Peptidyl-prolyl cis-trans isomerase (rotamase) - cyclophilin family
1718	GC_00000014	bohaiensis	1670	53	104	2	0	0.620462	0.703302	0.65929	M	COG2908	UDP-2,3-diacylglucosamine pyrophosphatase LpxH
1719	GC_00000014	bohaiensis	1671	53	104	2	0	0.620462	0.703302	0.65929	O	COG0652	Peptidyl-prolyl cis-trans isomerase (rotamase) - cyclophilin family
1720	GC_00000014	changyiensis	2229	53	104	2	0	0.620462	0.703302	0.65929	M	COG2908	UDP-2,3-diacylglucosamine pyrophosphatase LpxH
1721	GC_00000014	changyiensis	2228	53	104	2	0	0.620462	0.703302	0.65929	O	COG0652	Peptidyl-prolyl cis-trans isomerase (rotamase) - cyclophilin family
1722	GC_00000014	confluentis	2053	53	104	2	0	0.620462	0.703302	0.65929	M	COG2908	UDP-2,3-diacylglucosamine pyrophosphatase LpxH
1723	GC_00000014	confluentis	2052	53	104	2	0	0.620462	0.703302	0.65929	O	COG0652	Peptidyl-prolyl cis-trans isomerase (rotamase) - cyclophilin family
1724	GC_00000014	daepoensis	1726	53	104	2	0	0.620462	0.703302	0.65929	M	COG2908	UDP-2,3-diacylglucosamine pyrophosphatase LpxH
1725	GC_00000014	daepoensis	1725	53	104	2	0	0.620462	0.703302	0.65929	O	COG0652	Peptidyl-prolyl cis-trans isomerase (rotamase) - cyclophilin family
1726	GC_00000014	daqiaonensis	2073	53	104	2	0	0.620462	0.703302	0.65929	M	COG2908	UDP-2,3-diacylglucosamine pyrophosphatase LpxH
1727	GC_00000014	daqiaonensis	2074	53	104	2	0	0.620462	0.703302	0.65929	O	COG0652	Peptidyl-prolyl cis-trans isomerase (rotamase) - cyclophilin family
1728	GC_00000014	excellens	1513	53	104	2	0	0.620462	0.703302	0.65929	M	COG2908	UDP-2,3-diacylglucosamine pyrophosphatase LpxH
1729	GC_00000014	excellens	1512	53	104	2	0	0.620462	0.703302	0.65929	O	COG0652	Peptidyl-prolyl cis-trans isomerase (rotamase) - cyclophilin family
1730	GC_00000014	flavimaris	517	53	104	2	0	0.620462	0.703302	0.65929	M	COG2908	UDP-2,3-diacylglucosamine pyrophosphatase LpxH
1731	GC_00000014	flavimaris	518	53	104	2	0	0.620462	0.703302	0.65929	O	COG0652	Peptidyl-prolyl cis-trans isomerase (rotamase) - cyclophilin family
1732	GC_00000014	fonticola	2297	53	104	2	0	0.620462	0.703302	0.65929	M	COG2908	UDP-2,3-diacylglucosamine pyrophosphatase LpxH
1733	GC_00000014	fonticola	2296	53	104	2	0	0.620462	0.703302	0.65929	O	COG0652	Peptidyl-prolyl cis-trans isomerase (rotamase) - cyclophilin family
1734	GC_00000014	fuscus	3015	53	104	2	0	0.620462	0.703302	0.65929	M	COG2908	UDP-2,3-diacylglucosamine pyrophosphatase LpxH
1735	GC_00000014	fuscus	3014	53	104	2	0	0.620462	0.703302	0.65929	O	COG0652	Peptidyl-prolyl cis-trans isomerase (rotamase) - cyclophilin family
1736	GC_00000014	gelidimuriae	1432	53	104	2	0	0.620462	0.703302	0.65929	M	COG2908	UDP-2,3-diacylglucosamine pyrophosphatase LpxH
1737	GC_00000014	gelidimuriae	1433	53	104	2	0	0.620462	0.703302	0.65929	O	COG0652	Peptidyl-prolyl cis-trans isomerase (rotamase) - cyclophilin family
1738	GC_00000014	gudaonensis	1586	53	104	2	0	0.620462	0.703302	0.65929	M	COG2908	UDP-2,3-diacylglucosamine pyrophosphatase LpxH
1739	GC_00000014	gudaonensis	1585	53	104	2	0	0.620462	0.703302	0.65929	O	COG0652	Peptidyl-prolyl cis-trans isomerase (rotamase) - cyclophilin family
1740	GC_00000014	guineae	574	53	104	2	0	0.620462	0.703302	0.65929	M	COG2908	UDP-2,3-diacylglucosamine pyrophosphatase LpxH
1741	GC_00000014	guineae	573	53	104	2	0	0.620462	0.703302	0.65929	O	COG0652	Peptidyl-prolyl cis-trans isomerase (rotamase) - cyclophilin family
1742	GC_00000014	halophilus	3213	53	104	2	0	0.620462	0.703302	0.65929	M	COG2908	UDP-2,3-diacylglucosamine pyrophosphatase LpxH
1743	GC_00000014	halophilus	3212	53	104	2	0	0.620462	0.703302	0.65929	O	COG0652	Peptidyl-prolyl cis-trans isomerase (rotamase) - cyclophilin family
1744	GC_00000014	halotolerans	2564	53	104	2	0	0.620462	0.703302	0.65929	M	COG2908	UDP-2,3-diacylglucosamine pyrophosphatase LpxH
1745	GC_00000014	halotolerans	2565	53	104	2	0	0.620462	0.703302	0.65929	O	COG0652	Peptidyl-prolyl cis-trans isomerase (rotamase) - cyclophilin family
1746	GC_00000014	hydrocarbonoclasticus	1375	53	104	2	0	0.620462	0.703302	0.65929	M	COG2908	UDP-2,3-diacylglucosamine pyrophosphatase LpxH
1747	GC_00000014	hydrocarbonoclasticus	1376	53	104	2	0	0.620462	0.703302	0.65929	O	COG0652	Peptidyl-prolyl cis-trans isomerase (rotamase) - cyclophilin family
1748	GC_00000014	lipolyticus	19	53	104	2	0	0.620462	0.703302	0.65929	M	COG2908	UDP-2,3-diacylglucosamine pyrophosphatase LpxH
1749	GC_00000014	lipolyticus	18	53	104	2	0	0.620462	0.703302	0.65929	O	COG0652	Peptidyl-prolyl cis-trans isomerase (rotamase) - cyclophilin family
1750	GC_00000014	litoralis	642	53	104	2	0	0.620462	0.703302	0.65929	M	COG2908	UDP-2,3-diacylglucosamine pyrophosphatase LpxH
1751	GC_00000014	litoralis	643	53	104	2	0	0.620462	0.703302	0.65929	O	COG0652	Peptidyl-prolyl cis-trans isomerase (rotamase) - cyclophilin family
1752	GC_00000014	lutaoensis	401	53	104	2	0	0.620462	0.703302	0.65929	M	COG2908	UDP-2,3-diacylglucosamine pyrophosphatase LpxH
1753	GC_00000014	lutaoensis	402	53	104	2	0	0.620462	0.703302	0.65929	O	COG0652	Peptidyl-prolyl cis-trans isomerase (rotamase) - cyclophilin family
1754	GC_00000014	manganoxydans	1187	53	104	2	0	0.620462	0.703302	0.65929	M	COG2908	UDP-2,3-diacylglucosamine pyrophosphatase LpxH
1755	GC_00000014	manganoxydans	1188	53	104	2	0	0.620462	0.703302	0.65929	O	COG0652	Peptidyl-prolyl cis-trans isomerase (rotamase) - cyclophilin family
1756	GC_00000014	maritimus	625	53	104	2	0	0.620462	0.703302	0.65929	M	COG2908	UDP-2,3-diacylglucosamine pyrophosphatase LpxH
1757	GC_00000014	maritimus	626	53	104	2	0	0.620462	0.703302	0.65929	O	COG0652	Peptidyl-prolyl cis-trans isomerase (rotamase) - cyclophilin family
1758	GC_00000014	mobilis	2174	53	104	2	0	0.620462	0.703302	0.65929	M	COG2908	UDP-2,3-diacylglucosamine pyrophosphatase LpxH
1759	GC_00000014	mobilis	2175	53	104	2	0	0.620462	0.703302	0.65929	O	COG0652	Peptidyl-prolyl cis-trans isomerase (rotamase) - cyclophilin family
1760	GC_00000014	nanhaiticus	3273	53	104	2	0	0.620462	0.703302	0.65929	M	COG2908	UDP-2,3-diacylglucosamine pyrophosphatase LpxH
1761	GC_00000014	nanhaiticus	3274	53	104	2	0	0.620462	0.703302	0.65929	O	COG0652	Peptidyl-prolyl cis-trans isomerase (rotamase) - cyclophilin family
1762	GC_00000014	nitratireducens	502	53	104	2	0	0.620462	0.703302	0.65929	M	COG2908	UDP-2,3-diacylglucosamine pyrophosphatase LpxH
1763	GC_00000014	nitratireducens	503	53	104	2	0	0.620462	0.703302	0.65929	O	COG0652	Peptidyl-prolyl cis-trans isomerase (rotamase) - cyclophilin family
1764	GC_00000014	pelagius	1594	53	104	2	0	0.620462	0.703302	0.65929	M	COG2908	UDP-2,3-diacylglucosamine pyrophosphatase LpxH
1765	GC_00000014	pelagius	1593	53	104	2	0	0.620462	0.703302	0.65929	O	COG0652	Peptidyl-prolyl cis-trans isomerase (rotamase) - cyclophilin family
1766	GC_00000014	persicus	2720	53	104	2	0	0.620462	0.703302	0.65929	M	COG2908	UDP-2,3-diacylglucosamine pyrophosphatase LpxH
1767	GC_00000014	persicus	2721	53	104	2	0	0.620462	0.703302	0.65929	O	COG0652	Peptidyl-prolyl cis-trans isomerase (rotamase) - cyclophilin family
1768	GC_00000014	piscensis	1788	53	104	2	0	0.620462	0.703302	0.65929	M	COG2908	UDP-2,3-diacylglucosamine pyrophosphatase LpxH
1769	GC_00000014	piscensis	1787	53	104	2	0	0.620462	0.703302	0.65929	O	COG0652	Peptidyl-prolyl cis-trans isomerase (rotamase) - cyclophilin family
1770	GC_00000014	profundi	908	53	104	2	0	0.620462	0.703302	0.65929	M	COG2908	UDP-2,3-diacylglucosamine pyrophosphatase LpxH
1771	GC_00000014	profundi	907	53	104	2	0	0.620462	0.703302	0.65929	O	COG0652	Peptidyl-prolyl cis-trans isomerase (rotamase) - cyclophilin family
1772	GC_00000014	psychrophilus	2263	53	104	2	0	0.620462	0.703302	0.65929	M	COG2908	UDP-2,3-diacylglucosamine pyrophosphatase LpxH
1773	GC_00000014	psychrophilus	2262	53	104	2	0	0.620462	0.703302	0.65929	O	COG0652	Peptidyl-prolyl cis-trans isomerase (rotamase) - cyclophilin family
1774	GC_00000014	salarius	1641	53	104	2	0	0.620462	0.703302	0.65929	M	COG2908	UDP-2,3-diacylglucosamine pyrophosphatase LpxH
1775	GC_00000014	salarius	1642	53	104	2	0	0.620462	0.703302	0.65929	O	COG0652	Peptidyl-prolyl cis-trans isomerase (rotamase) - cyclophilin family
1776	GC_00000014	salexigens	2118	53	104	2	0	0.620462	0.703302	0.65929	M	COG2908	UDP-2,3-diacylglucosamine pyrophosphatase LpxH
1777	GC_00000014	salexigens	2119	53	104	2	0	0.620462	0.703302	0.65929	O	COG0652	Peptidyl-prolyl cis-trans isomerase (rotamase) - cyclophilin family
1778	GC_00000014	salicampi	719	53	104	2	0	0.620462	0.703302	0.65929	M	COG2908	UDP-2,3-diacylglucosamine pyrophosphatase LpxH
1779	GC_00000014	salicampi	718	53	104	2	0	0.620462	0.703302	0.65929	O	COG0652	Peptidyl-prolyl cis-trans isomerase (rotamase) - cyclophilin family
1780	GC_00000014	salinus	697	53	104	2	0	0.620462	0.703302	0.65929	M	COG2908	UDP-2,3-diacylglucosamine pyrophosphatase LpxH
1781	GC_00000014	salinus	698	53	104	2	0	0.620462	0.703302	0.65929	O	COG0652	Peptidyl-prolyl cis-trans isomerase (rotamase) - cyclophilin family
1782	GC_00000014	salsuginis	410	53	104	2	0	0.620462	0.703302	0.65929	M	COG2908	UDP-2,3-diacylglucosamine pyrophosphatase LpxH
1783	GC_00000014	salsuginis	409	53	104	2	0	0.620462	0.703302	0.65929	O	COG0652	Peptidyl-prolyl cis-trans isomerase (rotamase) - cyclophilin family
1784	GC_00000014	santoriniensis	1536	53	104	2	0	0.620462	0.703302	0.65929	M	COG2908	UDP-2,3-diacylglucosamine pyrophosphatase LpxH
1785	GC_00000014	santoriniensis	1535	53	104	2	0	0.620462	0.703302	0.65929	O	COG0652	Peptidyl-prolyl cis-trans isomerase (rotamase) - cyclophilin family
1786	GC_00000014	segnicrescens	1786	53	104	2	0	0.620462	0.703302	0.65929	M	COG2908	UDP-2,3-diacylglucosamine pyrophosphatase LpxH
1787	GC_00000014	segnicrescens	1785	53	104	2	0	0.620462	0.703302	0.65929	O	COG0652	Peptidyl-prolyl cis-trans isomerase (rotamase) - cyclophilin family
1788	GC_00000014	shengliensis	2952	53	104	2	0	0.620462	0.703302	0.65929	M	COG2908	UDP-2,3-diacylglucosamine pyrophosphatase LpxH
1789	GC_00000014	shengliensis	2953	53	104	2	0	0.620462	0.703302	0.65929	O	COG0652	Peptidyl-prolyl cis-trans isomerase (rotamase) - cyclophilin family
1790	GC_00000014	similis	3512	53	104	2	0	0.620462	0.703302	0.65929	M	COG2908	UDP-2,3-diacylglucosamine pyrophosphatase LpxH
1791	GC_00000014	similis	3511	53	104	2	0	0.620462	0.703302	0.65929	O	COG0652	Peptidyl-prolyl cis-trans isomerase (rotamase) - cyclophilin family
1792	GC_00000014	subterrani	990	53	104	2	0	0.620462	0.703302	0.65929	M	COG2908	UDP-2,3-diacylglucosamine pyrophosphatase LpxH
1793	GC_00000014	subterrani	989	53	104	2	0	0.620462	0.703302	0.65929	O	COG0652	Peptidyl-prolyl cis-trans isomerase (rotamase) - cyclophilin family
1794	GC_00000014	vinifirmus	868	53	104	2	0	0.620462	0.703302	0.65929	M	COG2908	UDP-2,3-diacylglucosamine pyrophosphatase LpxH
1795	GC_00000014	vinifirmus	867	53	104	2	0	0.620462	0.703302	0.65929	O	COG0652	Peptidyl-prolyl cis-trans isomerase (rotamase) - cyclophilin family
1796	GC_00000014	vulgaris	2147	53	104	2	0	0.620462	0.703302	0.65929	M	COG2908	UDP-2,3-diacylglucosamine pyrophosphatase LpxH
1797	GC_00000014	vulgaris	2148	53	104	2	0	0.620462	0.703302	0.65929	O	COG0652	Peptidyl-prolyl cis-trans isomerase (rotamase) - cyclophilin family
1798	GC_00000014	zhejiangensis	3327	53	104	2	0	0.620462	0.703302	0.65929	M	COG2908	UDP-2,3-diacylglucosamine pyrophosphatase LpxH
1799	GC_00000014	zhejiangensis	3328	53	104	2	0	0.620462	0.703302	0.65929	O	COG0652	Peptidyl-prolyl cis-trans isomerase (rotamase) - cyclophilin family
1800	GC_00000015	M1C	1280	42	104	7	0	0.69024	0.855259	0.76394
1801	GC_00000015	M1C	3090	42	104	7	0	0.69024	0.855259	0.76394
1802	GC_00000015	M1C	2025	42	104	7	0	0.69024	0.855259	0.76394
1803	GC_00000015	M2C	1283	42	104	7	0	0.69024	0.855259	0.76394
1804	GC_00000015	M2C	3091	42	104	7	0	0.69024	0.855259	0.76394
1805	GC_00000015	M2C	2028	42	104	7	0	0.69024	0.855259	0.76394
1806	GC_00000015	M3C	1187	42	104	7	0	0.69024	0.855259	0.76394
1807	GC_00000015	M3C	3666	42	104	7	0	0.69024	0.855259	0.76394
1808	GC_00000015	M3C	315	42	104	7	0	0.69024	0.855259	0.76394
1809	GC_00000015	M4C	1282	42	104	7	0	0.69024	0.855259	0.76394
1810	GC_00000015	M4C	3093	42	104	7	0	0.69024	0.855259	0.76394
1811	GC_00000015	M4C	2028	42	104	7	0	0.69024	0.855259	0.76394
1812	GC_00000015	CB1	4891	42	104	7	0	0.69024	0.855259	0.76394
1813	GC_00000015	CB1	5536	42	104	7	0	0.69024	0.855259	0.76394
1814	GC_00000015	CB1	4010	42	104	7	0	0.69024	0.855259	0.76394
1815	GC_00000015	CB1	5537	42	104	7	0	0.69024	0.855259	0.76394
1816	GC_00000015	CB1	4011	42	104	7	0	0.69024	0.855259	0.76394
1817	GC_00000015	CBIA	9667	42	104	7	0	0.69024	0.855259	0.76394
1818	GC_00000015	CBIA	13326	42	104	7	0	0.69024	0.855259	0.76394
1819	GC_00000015	CBIA	14140	42	104	7	0	0.69024	0.855259	0.76394
1820	GC_00000015	CBIW18	2451	42	104	7	0	0.69024	0.855259	0.76394
1821	GC_00000015	CBIW18	2452	42	104	7	0	0.69024	0.855259	0.76394
1822	GC_00000015	CBIW18	8341	42	104	7	0	0.69024	0.855259	0.76394
1823	GC_00000015	CBIW18	8340	42	104	7	0	0.69024	0.855259	0.76394
1824	GC_00000015	CBIW18	26067	42	104	7	0	0.69024	0.855259	0.76394
1825	GC_00000015	CBIW18	8339	42	104	7	0	0.69024	0.855259	0.76394
1826	GC_00000015	CBIW18	20177	42	104	7	0	0.69024	0.855259	0.76394
1827	GC_00000015	adhaerens	3099	42	104	7	0	0.69024	0.855259	0.76394
1828	GC_00000015	adhaerens	987	42	104	7	0	0.69024	0.855259	0.76394
1829	GC_00000015	algicola	2601	42	104	7	0	0.69024	0.855259	0.76394
1830	GC_00000015	algicola	1248	42	104	7	0	0.69024	0.855259	0.76394
1831	GC_00000015	algicola	3099	42	104	7	0	0.69024	0.855259	0.76394
1832	GC_00000015	antarcticus	1042	42	104	7	0	0.69024	0.855259	0.76394
1833	GC_00000015	antarcticus	1333	42	104	7	0	0.69024	0.855259	0.76394
1834	GC_00000015	antarcticus	2981	42	104	7	0	0.69024	0.855259	0.76394
1835	GC_00000015	aromaticivorans	3217	42	104	7	0	0.69024	0.855259	0.76394
1836	GC_00000015	bohaiensis	3487	42	104	7	0	0.69024	0.855259	0.76394
1837	GC_00000015	changyiensis	516	42	104	7	0	0.69024	0.855259	0.76394
1838	GC_00000015	changyiensis	968	42	104	7	0	0.69024	0.855259	0.76394
1839	GC_00000015	changyiensis	1533	42	104	7	0	0.69024	0.855259	0.76394
1840	GC_00000015	changyiensis	214	42	104	7	0	0.69024	0.855259	0.76394
1841	GC_00000015	changyiensis	1850	42	104	7	0	0.69024	0.855259	0.76394
1842	GC_00000015	confluentis	871	42	104	7	0	0.69024	0.855259	0.76394
1843	GC_00000015	confluentis	2296	42	104	7	0	0.69024	0.855259	0.76394
1844	GC_00000015	confluentis	532	42	104	7	0	0.69024	0.855259	0.76394
1845	GC_00000015	daqiaonensis	1261	42	104	7	0	0.69024	0.855259	0.76394
1846	GC_00000015	daqiaonensis	1623	42	104	7	0	0.69024	0.855259	0.76394
1847	GC_00000015	daqiaonensis	2618	42	104	7	0	0.69024	0.855259	0.76394
1848	GC_00000015	excellens	3532	42	104	7	0	0.69024	0.855259	0.76394
1849	GC_00000015	flavimaris	2970	42	104	7	0	0.69024	0.855259	0.76394
1850	GC_00000015	flavimaris	1810	42	104	7	0	0.69024	0.855259	0.76394
1851	GC_00000015	fonticola	1344	42	104	7	0	0.69024	0.855259	0.76394
1852	GC_00000015	gudaonensis	2419	42	104	7	0	0.69024	0.855259	0.76394
1853	GC_00000015	guineae	2823	42	104	7	0	0.69024	0.855259	0.76394
1854	GC_00000015	guineae	3097	42	104	7	0	0.69024	0.855259	0.76394
1855	GC_00000015	guineae	1189	42	104	7	0	0.69024	0.855259	0.76394
1856	GC_00000015	guineae	125	42	104	7	0	0.69024	0.855259	0.76394
1857	GC_00000015	halophilus	1581	42	104	7	0	0.69024	0.855259	0.76394
1858	GC_00000015	halophilus	3531	42	104	7	0	0.69024	0.855259	0.76394
1859	GC_00000015	halophilus	2315	42	104	7	0	0.69024	0.855259	0.76394
1860	GC_00000015	halophilus	2826	42	104	7	0	0.69024	0.855259	0.76394
1861	GC_00000015	halotolerans	896	42	104	7	0	0.69024	0.855259	0.76394
1862	GC_00000015	halotolerans	2325	42	104	7	0	0.69024	0.855259	0.76394
1863	GC_00000015	halotolerans	529	42	104	7	0	0.69024	0.855259	0.76394
1864	GC_00000015	lipolyticus	913	42	104	7	0	0.69024	0.855259	0.76394
1865	GC_00000015	lipolyticus	2550	42	104	7	0	0.69024	0.855259	0.76394
1866	GC_00000015	manganoxydans	3277	42	104	7	0	0.69024	0.855259	0.76394
1867	GC_00000015	manganoxydans	3572	42	104	7	0	0.69024	0.855259	0.76394
1868	GC_00000015	maritimus	1990	42	104	7	0	0.69024	0.855259	0.76394
1869	GC_00000015	maritimus	2409	42	104	7	0	0.69024	0.855259	0.76394
1870	GC_00000015	maritimus	1171	42	104	7	0	0.69024	0.855259	0.76394
1871	GC_00000015	nanhaiticus	4162	42	104	7	0	0.69024	0.855259	0.76394
1872	GC_00000015	nitratireducens	2393	42	104	7	0	0.69024	0.855259	0.76394
1873	GC_00000015	pelagius	2659	42	104	7	0	0.69024	0.855259	0.76394
1874	GC_00000015	persicus	625	42	104	7	0	0.69024	0.855259	0.76394
1875	GC_00000015	piscensis	228	42	104	7	0	0.69024	0.855259	0.76394
1876	GC_00000015	psychrophilus	1108	42	104	7	0	0.69024	0.855259	0.76394
1877	GC_00000015	psychrophilus	1810	42	104	7	0	0.69024	0.855259	0.76394
1878	GC_00000015	psychrophilus	2727	42	104	7	0	0.69024	0.855259	0.76394
1879	GC_00000015	salarius	797	42	104	7	0	0.69024	0.855259	0.76394
1880	GC_00000015	salarius	3812	42	104	7	0	0.69024	0.855259	0.76394
1881	GC_00000015	salarius	1090	42	104	7	0	0.69024	0.855259	0.76394
1882	GC_00000015	salexigens	364	42	104	7	0	0.69024	0.855259	0.76394
1883	GC_00000015	salicampi	1498	42	104	7	0	0.69024	0.855259	0.76394
1884	GC_00000015	salicampi	477	42	104	7	0	0.69024	0.855259	0.76394
1885	GC_00000015	salicampi	1050	42	104	7	0	0.69024	0.855259	0.76394
1886	GC_00000015	salicampi	2215	42	104	7	0	0.69024	0.855259	0.76394
1887	GC_00000015	salinus	3586	42	104	7	0	0.69024	0.855259	0.76394
1888	GC_00000015	salinus	1843	42	104	7	0	0.69024	0.855259	0.76394
1889	GC_00000015	salsuginis	1276	42	104	7	0	0.69024	0.855259	0.76394
1890	GC_00000015	salsuginis	2445	42	104	7	0	0.69024	0.855259	0.76394
1891	GC_00000015	santoriniensis	2350	42	104	7	0	0.69024	0.855259	0.76394
1892	GC_00000015	segnicrescens	2208	42	104	7	0	0.69024	0.855259	0.76394
1893	GC_00000015	shengliensis	746	42	104	7	0	0.69024	0.855259	0.76394
1894	GC_00000015	similis	970	42	104	7	0	0.69024	0.855259	0.76394
1895	GC_00000015	similis	969	42	104	7	0	0.69024	0.855259	0.76394
1896	GC_00000015	subterrani	2624	42	104	7	0	0.69024	0.855259	0.76394
1897	GC_00000015	subterrani	1719	42	104	7	0	0.69024	0.855259	0.76394
1898	GC_00000015	subterrani	2177	42	104	7	0	0.69024	0.855259	0.76394
1899	GC_00000015	subterrani	510	42	104	7	0	0.69024	0.855259	0.76394
1900	GC_00000015	vulgaris	290	42	104	7	0	0.69024	0.855259	0.76394
1901	GC_00000015	vulgaris	1185	42	104	7	0	0.69024	0.855259	0.76394
1902	GC_00000015	vulgaris	2844	42	104	7	0	0.69024	0.855259	0.76394
1903	GC_00000015	vulgaris	1554	42	104	7	0	0.69024	0.855259	0.76394
1904	GC_00000016	M1C	2158	30	98	8	0	0.872155	0.624205	0.727637	X	COG3666	Transposase
1905	GC_00000016	M1C	209	30	98	8	0	0.872155	0.624205	0.727637	X	COG3666	Transposase
1906	GC_00000016	M1C	4190	30	98	8	0	0.872155	0.624205	0.727637	X	COG3666	Transposase
1907	GC_00000016	M1C	1770	30	98	8	0	0.872155	0.624205	0.727637	X	COG3666	Transposase
1908	GC_00000016	M1C	1769	30	98	8	0	0.872155	0.624205	0.727637	X	COG3666	Transposase
1909	GC_00000016	M1C	4187	30	98	8	0	0.872155	0.624205	0.727637	X	COG3666	Transposase
1910	GC_00000016	M2C	2161	30	98	8	0	0.872155	0.624205	0.727637	X	COG3666	Transposase
1911	GC_00000016	M2C	209	30	98	8	0	0.872155	0.624205	0.727637	X	COG3666	Transposase
1912	GC_00000016	M2C	4191	30	98	8	0	0.872155	0.624205	0.727637	X	COG3666	Transposase
1913	GC_00000016	M2C	1773	30	98	8	0	0.872155	0.624205	0.727637	X	COG3666	Transposase
1914	GC_00000016	M2C	1772	30	98	8	0	0.872155	0.624205	0.727637	X	COG3666	Transposase
1915	GC_00000016	M2C	4188	30	98	8	0	0.872155	0.624205	0.727637	X	COG3666	Transposase
1916	GC_00000016	M3C	177	30	98	8	0	0.872155	0.624205	0.727637	X	COG3666	Transposase
1917	GC_00000016	M3C	2273	30	98	8	0	0.872155	0.624205	0.727637	X	COG3666	Transposase
1918	GC_00000016	M3C	2406	30	98	8	0	0.872155	0.624205	0.727637	X	COG3666	Transposase
1919	GC_00000016	M3C	690	30	98	8	0	0.872155	0.624205	0.727637	X	COG3666	Transposase
1920	GC_00000016	M3C	2403	30	98	8	0	0.872155	0.624205	0.727637	X	COG3666	Transposase
1921	GC_00000016	M4C	2161	30	98	8	0	0.872155	0.624205	0.727637	X	COG3666	Transposase
1922	GC_00000016	M4C	209	30	98	8	0	0.872155	0.624205	0.727637	X	COG3666	Transposase
1923	GC_00000016	M4C	4190	30	98	8	0	0.872155	0.624205	0.727637	X	COG3666	Transposase
1924	GC_00000016	M4C	1773	30	98	8	0	0.872155	0.624205	0.727637	X	COG3666	Transposase
1925	GC_00000016	M4C	1772	30	98	8	0	0.872155	0.624205	0.727637	X	COG3666	Transposase
1926	GC_00000016	M4C	4187	30	98	8	0	0.872155	0.624205	0.727637	X	COG3666	Transposase
1927	GC_00000016	CB1	1907	30	98	8	0	0.872155	0.624205	0.727637	X	COG3666	Transposase
1928	GC_00000016	CBIA	13990	30	98	8	0	0.872155	0.624205	0.727637	X	COG3666	Transposase
1929	GC_00000016	CBIA	543	30	98	8	0	0.872155	0.624205	0.727637	X	COG3666	Transposase
1930	GC_00000016	CBIA	544	30	98	8	0	0.872155	0.624205	0.727637	X	COG3666	Transposase
1931	GC_00000016	CBIW17	53248	30	98	8	0	0.872155	0.624205	0.727637	X	COG3666	Transposase
1932	GC_00000016	CBIW17	4150	30	98	8	0	0.872155	0.624205	0.727637	X	COG3666	Transposase
1933	GC_00000016	CBIW17	91867	30	98	8	0	0.872155	0.624205	0.727637	X	COG3666	Transposase
1934	GC_00000016	CBIW17	39286	30	98	8	0	0.872155	0.624205	0.727637	X	COG3666	Transposase
1935	GC_00000016	CBIW17	39287	30	98	8	0	0.872155	0.624205	0.727637	X	COG3666	Transposase
1936	GC_00000016	CBIW17	39288	30	98	8	0	0.872155	0.624205	0.727637	X	COG3666	Transposase
1937	GC_00000016	CBIW17	39308	30	98	8	0	0.872155	0.624205	0.727637	X	COG3666	Transposase
1938	GC_00000016	CBIW17	39289	30	98	8	0	0.872155	0.624205	0.727637	X	COG3666	Transposase
1939	GC_00000016	CBIW18	25918	30	98	8	0	0.872155	0.624205	0.727637	X	COG3666	Transposase
1940	GC_00000016	CBIW18	23147	30	98	8	0	0.872155	0.624205	0.727637	X	COG3666	Transposase
1941	GC_00000016	CBIW18	23146	30	98	8	0	0.872155	0.624205	0.727637	X	COG3666	Transposase
1942	GC_00000016	algicola	1052	30	98	8	0	0.872155	0.624205	0.727637	X	COG3666	Transposase
1943	GC_00000016	algicola	2938	30	98	8	0	0.872155	0.624205	0.727637	X	COG3666	Transposase
1944	GC_00000016	algicola	1040	30	98	8	0	0.872155	0.624205	0.727637	X	COG3666	Transposase
1945	GC_00000016	antarcticus	1413	30	98	8	0	0.872155	0.624205	0.727637	X	COG3666	Transposase
1946	GC_00000016	antarcticus	614	30	98	8	0	0.872155	0.624205	0.727637	X	COG3666	Transposase
1947	GC_00000016	antarcticus	2343	30	98	8	0	0.872155	0.624205	0.727637	X	COG3666	Transposase
1948	GC_00000016	changyiensis	52	30	98	8	0	0.872155	0.624205	0.727637	X	COG3666	Transposase
1949	GC_00000016	daepoensis	35	30	98	8	0	0.872155	0.624205	0.727637	X	COG3666	Transposase
1950	GC_00000016	daepoensis	3195	30	98	8	0	0.872155	0.624205	0.727637	X	COG3666	Transposase
1951	GC_00000016	daepoensis	3419	30	98	8	0	0.872155	0.624205	0.727637	X	COG3666	Transposase
1952	GC_00000016	daepoensis	1072	30	98	8	0	0.872155	0.624205	0.727637	X	COG3666	Transposase
1953	GC_00000016	fonticola	1862	30	98	8	0	0.872155	0.624205	0.727637	X	COG3666	Transposase
1954	GC_00000016	fuscus	2132	30	98	8	0	0.872155	0.624205	0.727637	X	COG3666	Transposase
1955	GC_00000016	gelidimuriae	2826	30	98	8	0	0.872155	0.624205	0.727637	X	COG3666	Transposase
1956	GC_00000016	gelidimuriae	2469	30	98	8	0	0.872155	0.624205	0.727637	X	COG3666	Transposase
1957	GC_00000016	gelidimuriae	2860	30	98	8	0	0.872155	0.624205	0.727637	X	COG3666	Transposase
1958	GC_00000016	guineae	3111	30	98	8	0	0.872155	0.624205	0.727637	X	COG3666	Transposase
1959	GC_00000016	guineae	3110	30	98	8	0	0.872155	0.624205	0.727637	X	COG3666	Transposase
1960	GC_00000016	guineae	3112	30	98	8	0	0.872155	0.624205	0.727637
1961	GC_00000016	halophilus	838	30	98	8	0	0.872155	0.624205	0.727637	X	COG3666	Transposase
1962	GC_00000016	halophilus	841	30	98	8	0	0.872155	0.624205	0.727637	X	COG3666	Transposase
1963	GC_00000016	hydrocarbonoclasticus	1783	30	98	8	0	0.872155	0.624205	0.727637	X	COG3666	Transposase
1964	GC_00000016	hydrocarbonoclasticus	3514	30	98	8	0	0.872155	0.624205	0.727637	X	COG3666	Transposase
1965	GC_00000016	lipolyticus	1897	30	98	8	0	0.872155	0.624205	0.727637	X	COG3666	Transposase
1966	GC_00000016	lipolyticus	1264	30	98	8	0	0.872155	0.624205	0.727637	X	COG3666	Transposase
1967	GC_00000016	lipolyticus	2101	30	98	8	0	0.872155	0.624205	0.727637	X	COG3666	Transposase
1968	GC_00000016	lipolyticus	2100	30	98	8	0	0.872155	0.624205	0.727637
1969	GC_00000016	lipolyticus	1893	30	98	8	0	0.872155	0.624205	0.727637	X	COG3666	Transposase
1970	GC_00000016	lipolyticus	2099	30	98	8	0	0.872155	0.624205	0.727637	X	COG3666	Transposase
1971	GC_00000016	lipolyticus	2098	30	98	8	0	0.872155	0.624205	0.727637	X	COG3666	Transposase
1972	GC_00000016	litoralis	2367	30	98	8	0	0.872155	0.624205	0.727637	X	COG3666	Transposase
1973	GC_00000016	manganoxydans	1376	30	98	8	0	0.872155	0.624205	0.727637	X	COG3666	Transposase
1974	GC_00000016	nanhaiticus	4431	30	98	8	0	0.872155	0.624205	0.727637	X	COG3666	Transposase
1975	GC_00000016	nanhaiticus	4433	30	98	8	0	0.872155	0.624205	0.727637	X	COG3666	Transposase
1976	GC_00000016	nanhaiticus	629	30	98	8	0	0.872155	0.624205	0.727637	X	COG3666	Transposase
1977	GC_00000016	nanhaiticus	1427	30	98	8	0	0.872155	0.624205	0.727637	X	COG3666	Transposase
1978	GC_00000016	nanhaiticus	1969	30	98	8	0	0.872155	0.624205	0.727637	X	COG3666	Transposase
1979	GC_00000016	nanhaiticus	3104	30	98	8	0	0.872155	0.624205	0.727637
1980	GC_00000016	nanhaiticus	3105	30	98	8	0	0.872155	0.624205	0.727637
1981	GC_00000016	persicus	2933	30	98	8	0	0.872155	0.624205	0.727637	X	COG3666	Transposase
1982	GC_00000016	persicus	2937	30	98	8	0	0.872155	0.624205	0.727637	X	COG3666	Transposase
1983	GC_00000016	persicus	852	30	98	8	0	0.872155	0.624205	0.727637	X	COG3666	Transposase
1984	GC_00000016	persicus	2936	30	98	8	0	0.872155	0.624205	0.727637	X	COG3666	Transposase
1985	GC_00000016	persicus	853	30	98	8	0	0.872155	0.624205	0.727637	X	COG3666	Transposase
1986	GC_00000016	piscensis	1	30	98	8	0	0.872155	0.624205	0.727637	X	COG3666	Transposase
1987	GC_00000016	profundi	1625	30	98	8	0	0.872155	0.624205	0.727637	X	COG3666	Transposase
1988	GC_00000016	psychrophilus	459	30	98	8	0	0.872155	0.624205	0.727637	X	COG3666	Transposase
1989	GC_00000016	psychrophilus	3503	30	98	8	0	0.872155	0.624205	0.727637	X	COG3666	Transposase
1990	GC_00000016	salinus	1860	30	98	8	0	0.872155	0.624205	0.727637	X	COG3666	Transposase
1991	GC_00000016	salinus	1527	30	98	8	0	0.872155	0.624205	0.727637	X	COG3666	Transposase
1992	GC_00000016	salinus	1522	30	98	8	0	0.872155	0.624205	0.727637	X	COG3666	Transposase
1993	GC_00000016	salinus	1524	30	98	8	0	0.872155	0.624205	0.727637	X	COG3666	Transposase
1994	GC_00000016	salinus	1529	30	98	8	0	0.872155	0.624205	0.727637	X	COG3666	Transposase
1995	GC_00000016	salinus	3085	30	98	8	0	0.872155	0.624205	0.727637	X	COG3666	Transposase
1996	GC_00000016	salinus	1519	30	98	8	0	0.872155	0.624205	0.727637	X	COG3666	Transposase
1997	GC_00000016	salinus	1518	30	98	8	0	0.872155	0.624205	0.727637	X	COG3666	Transposase
1998	GC_00000016	shengliensis	3661	30	98	8	0	0.872155	0.624205	0.727637	X	COG3666	Transposase
[truncated: 200,753+ more rows]

## Sheet: Table S4
Table S4. Count matrix of occurences of functional genes (COG annotations) in each Marinobacter genome
Function	M1C	M2C	M3C	M4C	CB1	CBIA	CBIW17	CBIW18	adhaerens	algicola	antarcticus	aromaticivorans	bohaiensis	changyiensis	confluentis	daepoensis	daqiaonensis	excellens	flavimaris	fonticola	fuscus	gelidimuriae	gudaonensis	guineae	halophilus	halotolerans	hydrocarbonoclasticus	lipolyticus	litoralis	lutaoensis	manganoxydans	maritimus	mobilis	nanhaiticus	nitratireducens	pelagius	persicus	piscensis	profundi	psychrophilus	salarius	salexigens	salicampi	salinus	salsuginis	santoriniensis	segnicrescens	shengliensis	similis
Cold shock protein, CspA family	7	7	6	7	5	7	5	7	6	5	6	6	6	6	5	5	8	6	6	5	4	5	5	6	6	5	5	6	6	4	6	5	5	5	5	6	5	5	6	5	5	5	6	6	5	6	6	5	7
Uncharacterized conserved protein, implicated in type VI secretion and phage assembly	5	5	5	5	9	5	7	5	2	3	4	6	5	0	3	6	0	4	1	3	1	1	3	0	5	3	3	4	3	4	3	3	5	7	3	3	0	4	2	3	3	3	0	0	2	1	1	6	6
Acyl-CoA dehydrogenase related to the alkylation response protein AidB	24	24	24	24	25	18	17	25	24	25	23	42	21	30	16	18	29	19	24	24	29	19	19	21	19	22	16	26	21	17	23	25	18	25	22	23	6	25	36	17	24	17	31	23	23	22	42	18	31
Translation elongation factor EF-Tu, a GTPase	2	2	2	2	2	2	2	2	2	2	4	5	2	2	2	5	2	3	3	2	4	4	4	3	4	2	2	1	2	2	2	2	4	4	3	4	3	4	1	2	2	5	2	2	2	3	4	4	1
Na+-dependent transporter, SNF family	5	5	6	5	5	6	3	5	5	5	4	4	2	2	2	3	5	4	5	2	3	6	3	4	3	2	3	3	3	4	5	4	4	2	3	4	2	4	3	3	4	3	3	3	6	4	3	4	4
ABC-type polar amino acid transport system, ATPase component	5	5	4	5	3	3	1	2	4	5	5	3	4	4	4	1	1	2	4	3	1	3	4	6	2	5	1	2	2	2	4	3	0	4	1	3	1	2	2	9	4	3	4	5	4	3	1	3	5
Copper chaperone CopZ	3	3	4	3	4	4	3	5	4	6	2	5	1	2	2	1	2	1	11	6	6	7	2	3	2	1	4	2	1	2	8	3	1	4	2	2	5	2	5	2	7	3	2	2	2	3	8	2	6
TRAP-type mannitol/chloroaromatic compound transport system, periplasmic component	7	7	7	7	4	7	6	8	4	8	4	5	7	6	6	4	4	3	5	5	3	4	4	6	3	4	4	5	3	6	6	6	5	6	4	5	2	1	4	7	8	6	4	5	5	4	3	3	5
CMP-2-keto-3-deoxyoctulosonic acid synthetase	2	2	2	2	2	2	3	2	2	2	2	2	2	1	2	2	2	2	2	2	2	2	1	2	2	2	2	2	3	2	2	2	2	2	2	2	2	2	2	3	2	2	2	2	2	2	2	2	3
UDP-N-acetylglucosamine enolpyruvyl transferase	2	2	2	2	2	2	2	2	2	2	2	2	2	2	2	2	3	2	2	3	2	2	2	2	2	2	2	2	2	2	2	2	2	3	2	2	2	2	2	2	2	2	2	2	3	2	4	2	1
Ketopantoate hydroxymethyltransferase	2	2	2	2	0	3	2	3	2	3	2	2	2	2	2	3	2	2	2	2	2	2	2	2	2	2	2	2	2	2	2	2	2	2	2	2	5	2	2	2	2	2	2	2	2	2	2	2	1
Succinyl-CoA synthetase, beta subunit	3	3	3	3	3	1	2	2	2	2	2	2	2	2	2	3	2	2	2	2	2	3	2	2	2	2	2	2	3	3	2	2	2	2	2	2	2	2	2	4	2	2	2	3	2	2	2	2	2
UDP-2,3-diacylglucosamine pyrophosphatase LpxH	2	2	2	2	2	2	1	1	3	3	2	2	3	2	2	3	2	3	3	3	2	2	3	3	3	2	3	3	2	3	3	2	3	3	3	3	2	2	3	2	3	2	2	3	3	3	3	3	3
Transposase	48	49	65	49	31	28	30	37	0	6	3	11	1	11	2	7	2	13	4	4	47	79	1	5	6	1	6	9	2	10	22	7	0	21	1	7	15	9	5	8	8	9	3	9	2	4	59	4	0
Acetyl-CoA acetyltransferase	10	10	12	10	14	8	9	13	11	12	8	12	10	12	6	7	9	6	9	10	9	7	8	9	6	9	7	9	7	8	9	9	6	10	8	8	2	11	12	9	10	7	12	10	8	10	11	6	12
1-acyl-sn-glycerol-3-phosphate acyltransferase	4	4	7	4	4	5	7	5	9	8	6	5	9	6	7	8	6	9	9	7	6	4	8	7	7	8	8	9	9	9	9	6	8	9	9	8	6	5	8	6	8	6	8	8	9	9	7	9	13
Bacterial nucleoid DNA-binding protein	3	3	3	3	3	3	2	2	4	4	4	4	4	4	4	4	3	4	4	4	4	3	4	4	4	4	4	4	4	4	4	4	4	4	4	4	4	3	4	3	4	4	4	4	4	4	3	4	4
Pyrroloquinoline quinone (PQQ) biosynthesis protein C	2	2	2	2	2	1	3	2	2	2	0	2	2	2	2	2	3	2	2	2	2	1	2	2	2	0	2	2	2	2	2	2	2	2	2	0	0	0	2	2	2	2	2	2	2	2	0	2	2
TRAP-type C4-dicarboxylate transport system, periplasmic component	26	26	32	26	15	20	7	25	5	9	7	7	13	13	7	6	13	4	7	5	12	9	7	11	4	3	3	5	4	6	6	9	1	11	3	8	3	2	12	13	9	7	6	8	7	6	23	4	12
Long-chain acyl-CoA synthetase (AMP-forming)	3	3	2	3	2	3	4	5	4	3	4	4	1	5	2	3	2	2	4	1	1	2	3	4	2	3	3	3	2	3	4	4	4	3	3	4	2	1	5	2	3	3	3	4	4	3	4	3	5
Biotin carboxyl carrier protein	3	3	3	3	2	3	2	3	3	3	3	3	3	4	2	3	3	2	2	3	3	2	3	3	2	2	3	3	3	3	2	3	3	3	3	2	2	3	3	3	3	3	2	4	3	3	2	2	2
Predicted flavoprotein CzcO associated with the cation diffusion facilitator CzcD	3	3	3	3	3	2	1	4	4	6	3	4	5	5	3	4	3	4	3	3	1	2	4	5	5	7	3	7	3	4	3	2	9	4	6	3	0	3	5	3	4	3	6	3	3	6	2	4	5
3-oxoacyl-(acyl-carrier-protein) synthase	2	2	5	2	1	4	5	5	4	3	3	2	3	6	2	2	2	2	3	2	2	6	3	3	2	2	2	3	2	3	3	3	3	3	3	3	4	2	3	2	3	2	3	3	3	3	2	2	5
ABC-type branched-chain amino acid transport system, ATPase component	16	16	17	16	15	15	11	19	14	21	15	10	10	28	4	7	17	6	12	13	10	9	5	16	5	4	7	7	7	8	9	12	6	14	8	10	3	10	16	14	17	8	15	18	12	9	21	6	5
Predicted epimerase YddE/YHI9, PhzF superfamily	3	3	4	3	3	3	1	3	3	2	1	0	2	2	4	2	2	2	2	2	1	0	1	1	2	2	4	1	2	1	1	2	2	3	2	1	1	0	1	2	2	1	1	2	2	2	2	2	2
NADPH-dependent 2,4-dienoyl-CoA reductase, sulfur reductase, or a related oxidoreductase	5	5	5	5	5	2	2	7	5	3	3	6	3	3	3	4	1	5	6	4	3	3	3	4	3	3	6	5	4	3	6	2	6	4	4	5	3	3	6	5	3	5	4	4	4	4	3	5	7
FoF1-type ATP synthase, beta subunit	2	2	2	2	3	3	3	3	2	1	2	2	1	2	1	1	1	1	1	1	1	1	1	2	1	1	1	1	1	1	1	2	2	1	2	2	1	2	2	2	1	2	1	2	1	3	1	1	2
Transposase (or an inactivated derivative)	15	14	9	14	2	2	5	1	0	0	0	2	0	0	0	0	0	0	3	0	18	6	0	0	0	0	0	0	0	0	4	0	0	0	0	0	1	1	0	1	0	0	0	0	0	0	6	0	0
DNA-binding beta-propeller fold protein YncE	4	4	3	4	4	3	3	3	4	5	1	5	5	5	3	5	4	2	3	1	6	4	3	6	5	1	5	5	5	2	3	6	3	3	7	3	3	3	9	3	5	4	4	4	3	3	6	5	5
ABC-type branched-chain amino acid transport system, periplasmic component	10	10	14	10	9	10	9	14	12	13	10	10	8	17	4	6	14	5	12	8	6	5	5	14	5	3	6	6	5	7	7	10	8	12	7	7	3	6	12	11	11	5	11	16	10	8	14	6	4
Acyl-CoA synthetase (AMP-forming)/AMP-acid ligase II	11	11	13	11	13	14	10	15	9	9	10	11	6	18	5	10	20	7	10	10	10	9	7	10	6	6	8	7	10	7	10	9	6	9	7	9	3	13	16	9	10	7	13	9	9	10	37	7	13
Zn-dependent alcohol dehydrogenase	2	2	3	2	3	2	1	3	2	3	1	4	2	3	2	2	3	1	3	2	1	2	1	2	1	2	2	3	1	1	3	3	1	3	2	2	1	4	2	2	4	2	4	2	3	2	3	1	4
Ca2+/Na+ antiporter	3	3	3	3	3	3	2	3	2	3	2	2	3	3	2	2	5	1	3	4	3	2	4	3	2	3	3	3	1	2	3	1	2	4	1	2	2	2	1	2	3	1	6	2	3	1	3	2	3
Aerobic-type carbon monoxide dehydrogenase, small subunit, CoxS/CutS family	4	4	4	4	3	2	0	2	2	2	2	1	3	3	0	1	1	1	3	3	0	0	2	2	1	1	1	1	2	2	2	3	1	4	1	2	0	2	1	0	2	2	0	1	2	2	2	1	3
3'-phosphoadenosine 5'-phosphosulfate sulfotransferase (PAPS reductase)/FAD synthetase or related enzyme	3	3	3	3	4	3	0	2	2	2	3	2	2	3	2	2	4	3	2	2	2	4	2	4	3	2	2	4	2	2	2	2	3	2	4	3	2	4	2	2	3	2	4	2	3	3	3	2	3
Enolase	2	2	2	2	2	2	2	2	2	2	1	1	1	1	2	1	1	1	1	1	1	1	2	2	1	2	1	1	1	1	1	1	1	1	1	1	1	1	1	1	2	1	2	1	1	1	1	2	2
Dihydroxyacid dehydratase/phosphogluconate dehydratase	6	6	9	6	4	8	7	7	3	3	3	3	5	4	2	2	3	3	3	5	3	1	3	3	3	2	3	3	3	3	3	4	2	6	2	3	3	3	2	2	3	3	3	3	3	3	3	3	4
Glycerol kinase	2	2	2	2	3	4	4	2	2	2	1	1	1	1	2	1	1	1	2	1	1	1	2	2	1	2	1	1	1	1	2	1	1	1	1	1	0	1	1	2	2	1	1	1	1	1	1	2	3
Branched-chain amino acid ABC-type transport system, permease component	8	8	10	8	7	8	8	10	8	11	8	5	6	14	3	4	9	4	7	7	7	5	3	9	3	3	4	4	4	5	5	6	3	8	5	5	2	5	9	9	9	4	9	10	7	5	11	4	3
Succinate dehydrogenase/fumarate reductase, Fe-S protein subunit	2	2	1	2	2	1	1	2	1	1	1	2	1	2	1	1	2	1	1	1	2	1	1	2	1	1	1	1	1	1	1	1	2	1	1	2	1	2	2	1	1	2	2	1	1	1	2	2	1
Tfp pilus assembly protein, ATPase PilU	1	1	1	1	0	1	1	1	1	1	1	1	2	1	1	1	1	1	1	1	1	1	1	2	1	1	1	2	2	1	1	1	3	1	2	2	1	1	3	1	1	1	1	2	1	2	2	2	2
4-aminobutyrate aminotransferase or related aminotransferase	3	3	3	3	4	6	3	3	2	2	3	2	3	3	1	2	2	2	2	3	3	2	2	3	2	1	3	3	3	3	2	3	2	3	3	3	2	2	2	3	2	2	2	3	2	3	2	3	5
Homoaconitase/3-isopropylmalate dehydratase large subunit	3	3	2	3	2	3	3	2	2	1	2	1	1	1	2	1	1	1	1	1	1	2	1	1	1	1	1	1	1	1	1	1	1	2	1	1	1	1	1	1	1	1	1	1	1	2	1	1	1
3-hydroxyacyl-CoA dehydrogenase	4	4	3	4	6	3	3	6	4	4	3	3	3	3	2	2	5	1	3	3	4	4	2	3	1	2	2	3	3	4	3	4	1	3	2	3	1	4	4	3	4	3	3	4	3	3	5	1	5
Signal transduction histidine kinase	6	6	6	6	6	6	5	10	8	7	5	12	5	5	7	8	5	4	4	4	8	8	6	5	6	6	8	4	6	7	7	11	4	9	4	3	3	3	7	6	7	7	3	5	7	5	8	5	11
Alkyl hydroperoxide reductase subunit AhpC (peroxiredoxin)	3	3	3	3	3	3	2	3	3	3	3	2	2	2	2	3	2	3	4	3	2	2	2	4	2	2	3	2	2	3	5	2	1	2	2	5	3	2	2	2	2	3	3	3	3	2	4	2	2
Mannose-6-phosphate isomerase, cupin superfamily	5	5	2	5	3	5	2	5	3	4	2	0	3	1	3	1	2	1	2	2	1	1	1	2	2	1	1	2	2	0	2	1	2	3	1	4	1	0	2	4	2	1	1	4	1	3	1	1	3
ABC-type branched-chain amino acid transport system, permease component	8	8	10	8	7	8	7	10	8	12	8	5	6	13	3	4	9	4	7	7	5	5	3	9	3	3	4	4	4	5	5	6	3	8	5	5	2	5	9	7	9	4	8	10	7	5	11	4	6
Polyferredoxin	4	4	4	4	4	4	3	7	4	2	1	4	1	3	2	5	3	2	4	1	4	3	3	4	5	1	5	5	4	2	3	4	2	1	6	3	4	3	3	4	2	3	3	3	4	4	2	4	7
Sulfate adenylyltransferase subunit 1, EFTu-like GTPase family	2	2	2	2	2	2	0	1	1	1	1	1	1	2	1	1	1	1	1	1	1	2	1	2	2	1	1	2	1	1	1	1	2	1	2	2	1	3	1	1	1	1	1	1	1	1	1	1	1
Negative regulator of GroEL, contains thioredoxin-like and TPR-like domains	3	3	3	3	2	2	2	2	4	3	3	3	5	4	3	3	3	3	4	3	3	2	3	3	3	3	5	3	4	3	5	4	3	5	3	3	3	3	3	3	3	4	3	3	4	3	3	3	5
Zn-binding Pro-Ala-Ala-Arg (PAAR) domain, incolved in TypeVI secretion	2	2	3	2	0	1	1	3	1	3	1	2	2	0	4	2	0	8	1	4	1	1	1	0	2	1	2	4	1	2	0	1	1	1	2	2	0	1	2	1	3	1	0	0	1	1	1	6	2
Heme-degrading monooxygenase HmoA and related ABM domain proteins	8	8	3	8	2	3	5	5	4	4	1	3	7	3	4	5	3	1	3	7	4	5	3	4	3	2	4	5	2	1	1	3	2	7	2	3	1	3	1	5	5	3	5	2	3	4	3	4	4
S-formylglutathione hydrolase FrmB	2	2	2	2	2	2	1	2	1	2	1	1	2	1	1	1	1	1	2	1	1	1	1	1	1	1	2	2	1	1	2	1	1	1	1	1	1	2	1	1	2	1	1	1	2	1	1	1	1
Choline-glycine betaine transporter	6	6	6	6	4	8	5	9	4	4	3	7	5	5	5	6	6	3	5	5	2	3	2	3	5	4	4	4	5	1	6	4	2	6	3	2	4	9	4	6	4	7	6	4	3	2	6	4	3
Glucosamine 6-phosphate synthetase, contains amidotransferase and phosphosugar isomerase domains	2	2	2	2	1	3	2	2	3	1	1	1	1	2	1	1	1	1	1	1	1	1	1	1	1	1	1	1	1	1	2	1	1	1	1	1	1	1	1	1	1	1	1	1	1	1	1	1	4
DNA replication protein DnaC	7	7	6	7	5	4	5	6	0	2	0	2	0	2	0	0	0	12	3	1	2	5	0	0	1	0	0	0	0	0	2	5	0	0	0	0	2	0	0	1	0	2	1	0	0	2	11	1	0
Phosphoribosylaminoimidazole carboxylase (NCAIR synthetase)	2	2	2	2	1	1	2	5	3	3	3	2	2	3	3	1	3	2	3	3	1	1	2	3	4	3	1	2	1	1	3	3	1	2	2	2	2	2	1	2	3	2	6	3	2	2	2	2	2
Multicopper oxidase with three cupredoxin domains (includes cell division protein FtsP and spore coat protein CotA)	2	2	2	2	2	3	1	2	1	3	1	3	1	2	1	1	2	1	3	1	1	6	1	3	1	1	1	1	1	1	5	1	1	2	1	1	1	0	2	2	1	1	3	1	1	0	5	2	4
Ammonia channel protein AmtB	2	2	2	2	3	1	4	4	2	2	2	1	3	2	2	1	2	1	2	2	1	1	2	2	1	2	2	2	1	2	3	2	2	2	2	1	2	0	2	1	2	1	1	2	2	2	2	1	6
Site-specific recombinase XerD	37	37	17	37	12	4	12	7	4	3	2	4	3	5	3	5	3	3	4	4	25	23	3	3	4	3	6	3	4	5	11	3	2	4	5	4	9	3	4	4	5	2	5	5	3	8	6	4	4
Autotransporter translocation and assembly factor TamB	4	4	5	4	3	7	5	7	5	5	5	5	4	4	6	6	3	4	4	6	6	3	5	5	4	3	5	4	4	3	4	6	5	4	3	4	3	4	7	4	5	4	4	5	5	3	3	4	10
Carbamoylphosphate synthase large subunit	1	1	1	1	2	2	3	3	1	2	1	1	1	1	1	1	1	1	2	1	1	1	1	1	1	1	1	1	1	1	1	1	1	1	1	1	2	1	1	1	1	1	1	2	1	2	1	1	3
Pimeloyl-ACP methyl ester carboxylesterase	3	3	6	3	5	4	2	4	8	11	3	5	8	6	10	4	8	5	5	9	2	2	7	7	4	10	5	9	6	7	6	10	13	12	8	6	2	3	4	5	9	3	13	4	5	8	3	5	6
Uncharacterized conserved protein	16	16	17	16	14	8	9	9	15	21	10	11	17	16	19	15	16	11	20	20	11	15	18	17	13	11	12	19	14	9	13	11	13	17	11	15	14	10	17	10	23	14	18	14	15	14	15	15	18
3-isopropylmalate dehydratase small subunit	3	3	2	3	2	2	3	3	2	1	2	1	1	1	2	1	1	1	1	1	1	1	1	1	1	1	1	1	1	1	1	1	1	2	1	1	1	1	1	1	1	1	1	1	1	2	1	1	1
Catalase (peroxidase I)	2	2	2	2	3	3	2	5	1	1	1	0	1	1	1	1	1	1	1	1	1	1	1	1	1	1	1	1	1	1	1	1	1	2	1	1	1	0	1	1	1	0	1	1	1	1	1	1	1
DNA-binding transcriptional regulator, MarR family	4	4	4	4	4	5	4	3	5	5	5	7	9	4	3	3	3	3	5	5	3	3	3	5	3	4	5	5	4	5	3	6	6	8	4	4	5	2	5	6	5	3	3	5	4	7	5	4	7
2-keto-3-deoxy-6-phosphogluconate aldolase	2	2	3	2	2	2	2	2	1	1	1	1	2	1	1	1	1	1	1	2	2	1	1	1	1	1	1	1	1	1	1	2	1	2	1	1	1	1	1	1	1	1	1	1	1	1	1	1	1
Transposase and inactivated derivatives	15	15	20	15	6	3	6	6	5	13	3	0	0	7	4	3	1	8	4	8	1	3	1	3	4	1	4	0	3	4	8	10	10	5	0	5	2	2	3	6	4	8	2	1	5	7	11	2	2
Predicted arabinose efflux permease, MFS family	19	19	16	19	22	20	17	15	19	14	18	16	25	14	14	14	18	14	14	17	16	17	13	16	13	14	15	12	9	16	14	15	10	20	13	15	18	14	18	13	18	14	11	14	14	21	17	13	21
Glyoxylase or a related metal-dependent hydrolase, beta-lactamase superfamily II	5	5	6	5	4	5	2	5	6	2	5	4	5	6	4	4	6	7	5	3	6	4	4	7	4	4	5	6	5	5	4	3	8	4	4	9	4	3	6	3	4	5	3	5	4	6	5	5	4
Tryptophan synthase beta chain	1	1	1	1	1	1	1	1	1	1	2	2	2	1	1	1	1	1	1	2	1	1	1	1	1	1	1	1	1	1	1	2	3	2	1	1	1	1	1	1	1	2	1	1	1	1	1	1	1
Prolipoprotein diacylglyceryltransferase	1	1	1	1	1	1	1	1	1	2	1	2	1	1	1	1	1	1	2	2	1	2	1	1	1	1	1	1	1	1	1	1	1	1	2	1	3	1	1	1	1	2	1	1	1	1	1	1	2
Type VI protein secretion system component Hcp (secreted cytotoxin)	8	7	8	8	8	11	7	11	1	1	1	1	3	0	1	1	0	3	1	3	1	0	1	0	3	1	2	2	2	1	3	4	2	4	2	1	0	1	1	0	1	1	0	0	1	1	0	5	1
Pyruvate/2-oxoglutarate dehydrogenase complex, dihydrolipoamide acyltransferase (E2) component	4	4	4	4	4	4	5	6	5	3	3	3	4	4	5	3	4	3	3	5	3	5	3	3	3	3	3	4	3	3	3	3	3	4	3	4	2	3	3	3	3	3	4	3	3	3	4	3	5
Molecular chaperone DnaK (HSP70)	1	1	1	1	4	2	2	3	1	1	1	1	1	1	2	1	1	1	1	1	1	3	1	1	1	1	1	1	1	1	1	1	1	2	1	1	1	1	1	1	1	1	2	1	1	1	1	1	3
DNA-binding response regulator, OmpR family, contains REC and winged-helix (wHTH) domain	21	21	21	21	18	21	15	20	26	25	24	25	30	23	22	25	19	25	27	24	24	15	23	29	22	24	26	23	22	26	30	30	26	34	23	16	21	16	21	19	23	25	21	25	30	26	20	23	28
Acyl-CoA reductase or other NAD-dependent aldehyde dehydrogenase	21	21	25	21	22	24	17	27	14	18	12	12	18	16	9	9	12	7	13	12	7	13	9	17	8	8	7	11	10	10	15	17	9	14	8	14	6	14	12	18	15	18	12	16	13	13	13	8	12
Acetyl esterase/lipase	4	4	4	4	3	4	3	5	3	4	3	4	3	3	2	4	4	3	3	2	2	3	3	4	4	3	3	2	2	2	3	3	3	3	2	3	1	2	3	2	3	3	4	2	3	2	3	4	5
Multidrug efflux pump subunit AcrB	8	8	8	8	8	9	11	9	10	9	7	11	11	10	8	9	8	12	11	7	12	5	8	9	8	9	11	9	8	7	12	10	8	10	8	8	15	9	11	9	8	11	11	8	8	6	9	9	16
Trk-type K+ transport system, membrane component	3	3	3	3	1	2	3	2	1	1	3	1	2	1	1	1	3	1	1	4	1	1	4	4	1	1	2	1	1	1	1	1	1	4	2	1	4	1	2	1	1	1	2	2	1	4	1	4	1
Phosphoribosyl-AMP cyclohydrolase	1	1	1	1	1	1	1	1	1	1	1	1	2	1	1	2	1	3	1	1	1	1	1	1	1	1	1	2	2	1	1	1	1	1	2	1	2	1	1	1	1	1	1	1	1	2	1	1	1
Glycine/serine hydroxymethyltransferase	2	2	2	2	1	2	0	2	1	1	1	1	1	1	1	2	1	1	1	1	1	1	1	1	1	1	1	2	1	1	1	1	1	2	1	1	1	1	1	1	1	1	1	1	1	1	1	1	1
Pyruvate/2-oxoglutarate dehydrogenase complex, dihydrolipoamide dehydrogenase (E3) component or related enzyme	7	7	7	7	6	8	6	8	7	5	4	5	3	5	4	4	6	4	8	11	5	5	4	4	4	4	6	4	4	5	6	5	3	6	3	4	5	4	5	5	6	4	4	4	5	6	7	4	7
GGDEF domain, diguanylate cyclase (c-di-GMP synthetase) or its enzymatically inactive variants	9	9	9	9	8	9	10	8	16	13	10	5	10	13	11	9	15	15	13	13	8	6	11	15	10	12	11	11	7	10	14	7	7	17	8	10	6	5	11	6	13	6	13	14	13	17	8	13	17
Uncharacterized protein involved in copper resistance	1	1	1	1	1	1	1	1	1	1	1	2	1	1	1	1	1	1	2	1	1	2	1	1	1	1	1	1	1	1	5	1	1	2	1	1	1	0	2	0	1	1	2	1	1	0	5	1	3
Acetoin utilization deacetylase AcuC or a related deacetylase	4	4	4	4	3	4	2	5	4	4	6	3	3	4	4	3	3	4	5	3	3	4	6	6	5	5	3	5	2	3	5	4	2	3	3	3	3	2	2	4	4	2	4	6	5	4	3	4	5
Ketol-acid reductoisomerase	1	1	1	1	3	2	3	2	1	1	1	1	1	1	1	1	1	1	1	1	1	1	1	1	1	1	1	1	1	1	1	1	1	1	1	1	1	1	1	1	1	1	1	1	1	1	1	1	3
TRAP-type uncharacterized transport system, fused permease components	7	7	6	7	11	5	6	13	2	3	3	3	3	5	3	2	5	1	2	4	4	3	4	3	1	3	2	3	3	5	8	4	2	3	2	3	2	3	6	6	5	2	5	2	2	2	4	2	10
23S rRNA G2445 N2-methylase RlmL	1	1	1	1	1	1	3	4	1	1	1	1	1	1	1	1	1	2	1	1	1	1	1	1	1	1	1	1	1	1	1	1	1	1	1	1	1	1	1	1	1	1	1	1	1	1	1	1	3
Malate synthase	1	1	1	1	1	1	3	4	1	1	1	1	1	2	1	1	1	1	1	1	1	1	1	1	1	1	1	1	1	1	2	1	1	1	1	1	1	1	1	1	1	1	1	1	1	1	1	1	2
Molecular chaperone, HSP90 family	1	1	1	1	1	2	4	4	1	1	1	1	1	1	1	1	1	1	1	1	1	1	1	1	1	1	1	1	1	1	1	1	1	1	1	1	1	1	1	1	1	1	1	1	1	1	1	2	1
Pyruvate dehydrogenase complex, dehydrogenase (E1) component	1	1	1	1	1	1	1	1	1	1	1	1	2	1	1	1	1	1	1	3	1	1	1	1	1	1	1	1	1	1	1	1	1	2	1	1	1	1	1	1	1	1	1	1	1	1	1	1	3
Uncharacterized copper-binding protein, cupredoxin-like subfamily	1	1	1	1	1	1	1	1	1	1	1	1	0	1	1	1	1	1	1	1	1	2	1	2	1	1	1	1	1	1	2	1	1	2	1	1	1	0	2	1	1	1	1	1	1	1	2	3	4
Electron transfer flavoprotein, alpha and beta subunits	2	2	2	2	1	1	1	1	1	1	1	4	1	1	1	1	1	1	1	1	2	1	1	1	1	2	1	2	1	1	1	1	1	2	1	1	1	1	4	2	1	1	1	1	1	1	1	1	1
Pyruvate kinase	1	1	1	1	1	1	1	1	1	1	1	2	1	1	1	1	1	1	1	2	3	1	1	2	2	1	1	1	1	2	2	3	1	1	1	1	1	1	1	1	1	1	1	1	1	1	1	1	2
L-2-hydroxyglutarate oxidase LhgO	4	4	4	4	4	4	3	4	3	3	3	3	3	3	3	3	4	4	3	3	2	2	3	3	3	3	4	3	3	2	3	3	2	2	4	2	1	3	2	4	3	3	4	3	3	4	3	3	5
Outer membrane protein (porin)	7	7	7	7	6	5	4	6	6	8	3	4	8	3	7	5	2	6	4	5	7	3	7	4	8	6	5	7	6	3	3	5	5	7	6	3	3	5	7	4	7	5	6	5	4	6	3	9	8
TRAP-type uncharacterized transport system, periplasmic component	8	8	7	8	8	7	2	7	2	3	3	3	3	5	3	2	5	1	2	4	4	4	4	3	1	3	2	3	3	4	5	4	2	3	2	3	2	3	6	7	5	2	5	2	2	2	6	2	4
Cupin domain protein related to quercetin dioxygenase	4	4	5	4	2	4	2	4	4	5	2	5	9	2	3	4	1	2	6	5	3	4	2	4	3	3	3	4	3	2	3	3	5	5	5	4	4	4	3	5	5	2	4	3	3	2	1	3	6
Biopolymer transport protein ExbB/TolQ	3	3	3	3	3	4	1	3	5	5	3	3	6	3	5	5	3	4	5	4	4	3	4	5	4	5	5	5	4	5	6	5	6	5	6	5	3	3	5	3	5	4	4	5	5	3	3	6	8
Rubredoxin	1	1	1	1	1	1	1	1	1	1	1	1	1	1	1	1	1	1	2	1	1	1	1	1	1	1	2	1	1	1	2	2	1	1	1	1	1	0	2	1	1	1	1	1	1	1	3	1	1
2-keto-4-pentenoate hydratase/2-oxohepta-3-ene-1,7-dioic acid hydratase (catechol pathway)	6	6	5	6	4	4	3	5	4	1	4	2	3	2	2	2	1	1	1	1	2	1	2	5	1	1	1	3	1	2	1	3	1	1	1	4	1	1	1	1	1	1	1	3	1	3	1	1	1
Glucose dehydrogenase	2	2	1	2	2	1	1	2	3	1	0	2	3	2	1	2	1	1	1	0	1	0	1	2	2	0	2	1	2	2	0	2	1	2	1	0	0	0	1	1	2	1	2	2	2	1	1	2	2
Electron transfer flavoprotein, alpha subunit	2	2	2	2	1	1	1	3	1	1	1	3	1	1	1	1	1	1	1	1	2	1	1	1	1	2	1	2	1	1	1	1	1	2	1	1	1	1	3	2	1	1	1	1	1	1	1	1	1
5'-deoxynucleotidase YfbR and related HD superfamily hydrolases	3	3	1	3	2	1	2	1	1	1	1	1	1	3	1	1	1	1	1	1	1	1	1	1	1	1	1	1	1	1	1	1	1	1	1	1	1	1	1	1	1	1	1	1	1	1	1	1	1
UDP-N-acetyl-D-mannosaminuronate dehydrogenase	2	2	2	2	0	1	3	1	2	1	1	1	2	1	1	2	0	2	2	1	1	1	2	2	1	1	1	1	1	1	2	2	1	1	1	1	0	3	1	1	1	0	1	0	1	1	0	1	2
Glucose-6-phosphate 1-dehydrogenase	2	2	2	2	1	1	1	1	1	1	2	2	1	1	1	1	1	1	1	1	3	1	1	1	1	1	1	1	1	2	1	2	1	1	1	1	1	1	1	1	1	1	1	1	1	1	1	1	2
NDP-sugar epimerase, includes UDP-GlcNAc-inverting 4,6-dehydratase FlaA1 and capsular polysaccharide biosynthesis protein EpsC	1	1	1	1	1	1	5	0	2	2	2	1	4	2	1	1	1	1	3	3	1	7	2	2	1	2	2	1	3	1	2	1	2	2	3	2	2	2	6	1	1	1	2	2	2	2	2	3	3
Molybdenum cofactor biosynthesis enzyme MoaA	1	1	1	1	0	1	0	2	1	1	1	1	1	2	1	1	1	1	1	2	1	1	1	1	1	1	1	1	1	1	1	1	2	2	1	1	0	1	2	1	1	1	2	1	1	1	1	1	2
Phosphoenolpyruvate synthase/pyruvate phosphate dikinase	2	2	2	2	2	2	2	2	1	2	2	2	2	2	1	3	3	2	1	1	2	1	1	2	2	1	3	1	2	1	1	2	1	1	1	3	2	1	2	1	2	1	2	2	1	2	3	2	1
Isopropylmalate/homocitrate/citramalate synthases	6	6	8	6	6	10	8	12	7	5	4	5	3	3	4	6	3	4	3	2	3	5	3	5	3	3	4	5	5	3	4	4	4	2	3	5	3	3	4	4	5	4	2	4	4	4	3	4	6
Cytochrome c biogenesis factor	1	1	1	1	2	0	1	0	1	1	1	1	1	1	1	1	1	1	2	2	1	1	1	1	1	1	1	1	1	1	2	1	1	1	1	1	2	1	1	1	1	1	1	1	1	1	2	1	2
Chaperonin GroEL (HSP60 family)	1	1	1	1	0	1	2	0	1	1	1	1	2	2	2	1	1	1	1	1	1	1	1	1	1	1	1	1	1	1	1	1	1	2	1	1	1	1	1	1	1	1	1	2	1	1	1	1	1
Predicted ATP-dependent protease	1	1	1	1	2	2	2	3	3	1	2	2	1	2	1	2	2	1	2	1	1	1	1	2	2	1	2	2	1	1	2	1	3	1	2	2	2	2	2	1	1	2	1	2	2	2	2	2	1
DNA mismatch repair ATPase MutS	1	1	1	1	2	2	2	2	1	1	1	1	1	1	1	1	1	1	1	1	1	2	1	1	1	1	1	1	1	1	1	1	1	1	1	1	1	1	1	1	1	1	1	1	1	1	1	1	3
Predicted ABC-type transport system involved in lysophospholipase L1 biosynthesis, permease component	3	3	3	3	2	5	4	8	3	3	3	2	2	2	3	1	2	2	3	2	1	4	3	2	3	3	2	2	1	1	3	2	1	2	1	2	1	2	2	3	3	2	3	3	3	2	2	2	5
Glutaredoxin-related protein	1	1	2	1	2	2	1	1	1	1	1	1	1	1	1	1	1	1	1	1	1	2	1	1	1	1	1	1	1	1	1	1	1	1	1	1	1	1	1	2	1	1	1	1	1	1	1	1	1
Phosphate/sulfate permease	1	1	1	1	1	1	1	1	1	1	2	1	1	1	1	1	1	1	2	1	1	3	1	1	1	1	1	1	1	1	2	1	1	1	1	1	1	1	1	1	1	1	1	1	1	1	1	1	1
3-deoxy-D-arabino-heptulosonate 7-phosphate (DAHP) synthase	3	3	3	3	5	5	4	3	3	3	3	3	3	3	3	3	3	3	3	3	3	3	3	3	3	3	3	3	3	3	3	3	3	3	3	3	3	3	3	3	3	3	3	3	3	3	3	3	4
Glutathione S-transferase	11	11	12	11	8	9	9	11	10	15	10	7	12	13	10	6	14	6	8	15	5	5	7	10	6	12	10	10	8	6	9	12	10	16	9	7	6	7	8	8	17	9	10	12	9	8	12	8	14
Na+/proline symporter	6	6	5	6	5	6	7	6	6	5	5	3	5	5	5	4	6	5	5	6	5	5	5	5	5	5	4	6	5	4	6	5	6	6	5	5	5	4	5	5	5	5	6	5	5	4	5	5	8
Acetyl-CoA carboxylase, carboxyltransferase component	1	1	2	1	2	1	1	2	3	2	2	4	2	2	2	2	2	2	2	2	1	1	2	2	2	2	2	2	3	2	2	2	2	2	2	2	0	2	2	1	2	2	2	2	2	2	3	2	3
Uncharacterized membrane protein YdjX, TVP38/TMEM64 family, SNARE-associated domain	5	5	5	5	4	5	5	8	4	4	4	1	2	3	2	2	2	2	5	3	1	4	3	5	2	4	2	1	2	1	5	3	2	3	2	3	4	2	1	3	3	1	3	4	4	8	4	3	4
DNA-binding transcriptional response regulator, NtrC family, contains REC, AAA-type ATPase, and a Fis-type DNA-binding domains	10	10	10	10	7	16	7	11	8	8	7	9	8	13	8	9	11	9	9	10	7	7	9	8	8	9	9	11	9	7	7	13	8	10	7	7	7	7	9	8	8	9	10	9	9	8	9	9	10
ATP-dependent Clp protease ATP-binding subunit ClpA	3	3	3	3	3	3	3	5	5	4	3	3	4	2	3	3	2	4	3	3	4	2	3	3	3	4	4	3	3	4	3	4	3	4	4	2	2	3	3	2	3	3	2	3	4	4	2	4	5
Voltage-gated potassium channel Kch	3	3	3	3	6	7	5	6	3	3	3	3	4	3	3	3	3	3	3	4	3	3	3	3	2	3	3	3	3	3	3	4	3	5	3	3	3	3	3	3	3	3	3	3	3	1	3	2	4
Aconitase B	1	1	1	1	1	1	3	4	1	1	1	1	1	1	1	1	1	1	1	1	1	1	1	1	1	1	1	1	1	1	1	1	1	1	1	1	1	1	1	1	1	1	1	1	1	1	1	1	1
7-cyano-7-deazaguanine synthase (queuosine biosynthesis)	1	1	1	1	2	1	2	2	1	1	1	1	1	1	1	1	1	1	1	1	1	1	1	1	1	1	1	1	1	1	1	1	2	1	1	1	2	1	1	1	1	1	1	1	1	1	1	2	2
Methionine aminopeptidase	1	1	1	1	1	1	1	1	1	1	1	1	2	1	1	1	1	1	1	1	1	1	1	1	1	1	1	1	1	1	1	1	1	2	1	1	1	1	1	1	2	1	1	1	1	1	1	1	1
Transaldolase	2	2	2	2	1	1	1	1	1	1	1	1	2	1	1	1	1	1	1	2	1	1	1	1	1	1	1	1	1	2	1	1	1	2	1	1	0	1	1	1	1	1	1	2	1	1	1	1	2
Transposase InsO and inactivated derivatives	23	24	28	25	10	5	9	10	6	13	5	3	0	9	9	3	2	8	6	7	3	4	1	1	5	2	5	1	5	5	10	8	5	19	0	6	3	2	4	10	10	7	2	0	6	9	21	3	2
5,10-methylene-tetrahydrofolate dehydrogenase/Methenyl tetrahydrofolate cyclohydrolase	1	1	1	1	1	1	1	1	1	1	1	1	2	2	1	1	1	1	1	1	1	1	1	1	1	1	1	1	1	1	2	1	1	1	1	1	1	1	1	1	1	1	1	1	1	1	1	1	2
Fe-S cluster assembly iron-binding protein IscA	3	3	5	3	3	3	2	2	3	3	3	3	3	3	3	3	3	3	3	3	3	5	3	3	3	3	3	3	3	3	3	3	3	3	3	3	3	3	3	5	3	3	3	3	3	3	3	3	4
Malic enzyme	1	1	1	1	1	1	0	1	2	1	1	1	1	1	1	1	1	1	2	2	1	2	2	1	1	2	1	1	1	1	1	1	1	2	1	1	1	1	1	1	1	1	2	1	1	3	1	1	2
HPt (histidine-containing phosphotransfer) domain	2	2	2	2	2	2	2	2	5	3	3	3	3	3	4	3	3	3	4	3	3	2	3	3	3	3	3	3	3	3	4	3	4	3	4	3	3	3	3	2	3	3	3	4	3	3	3	3	6
Predicted ATPase with chaperone activity	1	1	1	1	0	1	2	1	1	1	1	1	1	1	1	1	1	1	1	1	1	1	1	1	1	1	1	1	1	1	2	1	1	1	1	1	1	1	1	1	1	1	1	1	1	1	1	1	2
Cytochrome oxidase Cu insertion factor, SCO1/SenC/PrrC family	4	4	4	4	4	3	2	4	6	5	4	2	4	3	3	2	3	3	5	6	4	4	3	3	3	3	2	3	2	3	11	5	4	6	3	3	6	2	4	4	4	2	3	3	6	4	5	2	4
Zn-dependent oligopeptidase	1	1	1	1	1	1	1	3	1	1	1	1	1	1	1	1	1	1	1	1	1	1	1	1	1	1	1	1	1	1	1	1	1	1	1	1	1	1	1	1	1	1	1	1	1	1	1	1	3
Predicted ABC-type transport system involved in lysophospholipase L1 biosynthesis, ATPase component	2	2	2	2	2	2	2	3	2	2	2	1	1	1	2	1	1	1	2	1	1	1	2	1	2	2	1	1	1	1	2	1	1	1	1	1	1	1	1	2	2	1	2	2	2	1	1	1	3
DNA repair protein RadC, contains a helix-hairpin-helix DNA-binding motif	2	2	2	2	1	2	1	2	1	1	1	1	1	1	1	1	1	1	1	1	3	1	1	1	1	1	1	1	1	1	1	2	1	1	1	1	1	1	1	1	1	1	1	1	1	1	1	1	2
Tartrate dehydratase beta subunit/Fumarate hydratase class I, C-terminal domain	1	1	1	1	0	2	2	3	1	1	1	1	1	1	1	1	1	1	1	1	1	2	1	1	1	1	1	1	1	1	2	1	1	1	1	1	1	1	2	1	2	1	1	1	1	1	1	1	1
Superfamily II DNA or RNA helicase, SNF2 family	2	2	2	2	3	3	3	3	1	1	1	3	1	1	1	1	3	1	1	1	4	5	2	1	1	1	1	1	1	4	1	2	1	1	1	1	1	1	1	1	4	2	1	1	1	1	3	2	1
Isocitrate lyase	1	1	1	1	1	2	2	3	1	1	1	1	1	1	1	1	1	1	1	1	1	1	1	1	1	1	1	1	1	1	1	1	1	1	1	1	1	1	1	1	1	1	1	1	1	1	1	1	1
Membrane carboxypeptidase/penicillin-binding protein	1	1	1	1	2	3	0	3	1	1	1	1	1	1	1	1	1	1	1	1	1	1	1	1	1	1	1	1	1	1	1	1	1	1	1	1	1	1	1	1	1	1	1	1	1	1	1	1	1
Sec-independent protein translocase protein TatA	2	2	2	2	3	4	2	3	2	2	2	2	2	2	2	2	2	2	2	4	2	2	2	2	2	2	2	2	2	2	2	2	2	4	2	2	4	2	2	2	2	2	2	2	2	2	2	2	2
Zn-dependent peptidase, M16 (insulinase) family	1	1	1	1	2	2	1	2	1	1	1	1	1	1	1	1	1	1	1	1	1	1	1	1	1	1	1	1	1	1	1	1	1	1	1	1	1	1	1	1	1	1	1	1	1	1	1	1	2
Uncharacterized OsmC-related protein	4	4	2	4	3	4	4	5	2	2	2	2	2	4	2	2	2	2	2	2	2	2	2	3	2	2	2	3	2	1	2	4	2	2	2	2	2	2	2	2	2	2	2	2	2	3	3	2	3
Glutathione synthase/RimK-type ligase, ATP-grasp superfamily	7	7	6	7	4	6	3	7	5	5	5	5	6	5	5	4	5	6	5	5	5	7	5	6	5	3	5	5	5	5	5	5	6	5	6	5	6	4	5	7	5	5	5	5	5	5	6	6	7
ABC-type amino acid transport/signal transduction system, periplasmic component/domain	12	12	10	12	9	11	6	7	24	23	20	9	26	16	18	17	10	16	22	20	9	7	19	21	13	21	16	19	9	14	21	16	16	27	17	10	8	6	9	18	23	11	15	18	22	16	9	20	27
Protein chain release factor A	1	1	1	1	1	1	2	4	1	1	1	1	1	1	1	1	1	1	1	1	1	1	1	1	1	1	1	1	1	1	1	1	1	1	1	1	1	1	1	1	1	1	2	1	1	1	1	1	1
LysM repeat	4	4	4	4	9	8	6	9	2	3	1	2	2	2	2	2	2	2	2	1	3	4	4	1	2	3	2	2	2	3	3	2	3	2	2	2	2	2	2	2	2	3	2	2	1	3	2	2	4
RecA/RadA recombinase	1	1	1	1	2	1	2	1	1	1	1	1	1	1	1	1	1	1	1	1	1	1	1	1	1	1	1	1	1	1	1	1	1	1	1	1	1	1	1	1	1	1	1	1	1	1	1	1	3
Excinuclease UvrABC helicase subunit UvrB	1	1	1	1	1	1	3	2	1	1	1	1	1	1	1	1	1	1	1	1	1	1	1	1	1	1	1	1	1	2	1	1	1	1	1	1	1	1	1	1	1	1	1	1	1	1	1	1	1
2-polyprenyl-6-methoxyphenol hydroxylase and related FAD-dependent oxidoreductases	5	5	4	5	7	6	6	5	4	3	4	3	7	4	3	3	3	3	4	3	3	4	3	4	3	3	3	5	3	3	3	3	4	4	4	4	3	3	3	4	3	3	3	4	3	4	4	3	5
Protoheme ferro-lyase (ferrochelatase)	1	1	1	1	2	3	1	2	1	1	1	1	1	1	1	1	1	1	1	1	1	1	1	1	1	1	1	1	1	1	1	1	1	1	1	1	1	1	1	1	1	1	1	1	1	1	1	1	1
HrpA-like RNA helicase	2	2	2	2	1	3	3	2	2	2	2	2	2	2	2	3	2	2	2	2	2	2	2	2	2	2	2	2	2	2	2	3	3	2	2	2	2	2	2	2	2	2	2	2	2	2	2	2	3
Aspartyl aminopeptidase	1	1	1	1	2	1	2	3	1	1	1	1	1	1	1	1	1	1	1	1	1	1	1	1	1	1	1	1	1	1	1	1	1	1	1	1	1	1	1	1	1	1	1	1	1	1	1	1	1
Aspartate/methionine/tyrosine aminotransferase	5	5	5	5	5	4	7	4	5	5	5	6	6	5	5	5	5	5	5	6	5	4	5	5	5	5	5	5	5	5	5	5	6	6	5	5	5	4	5	4	5	5	5	5	5	6	5	5	7
Cytochrome bd-type quinol oxidase, subunit 2	1	1	1	1	1	1	1	1	1	1	1	1	1	1	0	1	1	1	1	1	1	1	1	2	1	1	1	1	1	1	1	1	1	1	1	2	1	1	1	2	1	1	1	1	1	1	1	1	1
Nucleoid-associated protein YgaU, contains BON and LysM domains	1	1	1	1	1	1	1	3	1	1	1	1	1	1	1	1	1	1	1	1	1	1	1	1	1	1	1	1	1	1	1	1	1	1	1	1	1	1	1	1	1	1	1	1	1	1	1	1	2
Nucleotide-binding universal stress protein, UspA family	9	9	7	9	9	6	5	8	7	4	9	11	2	9	3	7	8	4	7	2	5	6	5	9	10	6	8	6	5	3	6	6	6	7	7	9	7	8	6	7	3	8	5	9	7	10	11	6	7
Acyl carrier protein phosphodiesterase	1	1	1	1	2	1	2	2	1	1	1	1	1	1	1	1	1	1	1	1	1	1	1	1	1	1	1	1	1	1	1	1	1	1	1	1	1	1	1	1	1	1	1	1	1	1	1	1	1
NAD(P)-dependent dehydrogenase, short-chain alcohol dehydrogenase family	25	25	29	25	17	21	18	25	33	23	22	21	23	25	14	16	31	16	26	17	13	18	18	24	16	20	15	16	14	15	22	22	15	24	17	23	8	18	21	21	21	16	23	20	22	17	32	13	28
UTP:GlnB (protein PII) uridylyltransferase	1	1	1	1	1	1	1	1	1	1	1	1	1	1	1	1	1	1	1	1	1	1	1	2	1	1	1	1	1	1	1	1	1	1	1	1	1	1	1	1	1	1	1	2	1	1	1	1	2
Dehydrogenase (flavoprotein)	1	1	2	1	1	2	2	2	3	2	3	2	2	3	2	2	3	2	3	2	2	2	2	2	2	3	2	2	2	2	3	2	2	2	2	2	2	1	2	1	2	2	2	2	2	2	2	2	2
MoxR-like ATPase	4	4	4	4	3	4	3	3	5	3	4	7	3	3	4	6	3	5	4	4	6	5	3	5	6	3	6	4	5	4	4	4	6	4	5	5	4	5	5	4	3	6	5	4	4	4	5	7	4
Xanthine/uracil/vitamin C permease, AzgA family	2	2	2	2	2	2	3	3	2	3	1	2	1	1	1	2	1	2	2	2	2	2	1	1	2	1	2	2	2	2	2	2	2	1	2	1	1	2	2	2	3	2	1	1	2	1	1	2	1
Formyltetrahydrofolate hydrolase	2	2	2	2	2	2	3	3	1	1	1	1	2	2	1	1	1	1	1	1	1	1	1	1	1	1	1	2	1	1	2	1	1	2	1	1	1	1	1	3	1	1	1	1	1	1	1	1	1
Methionyl-tRNA formyltransferase	1	1	1	1	1	1	1	3	1	2	1	1	1	1	1	1	2	1	2	1	1	1	1	1	1	1	1	1	2	1	1	1	1	1	1	1	1	1	1	1	2	1	1	1	1	1	1	1	2
Sensor histidine kinase YesM	1	1	1	1	2	1	1	1	2	1	1	1	1	1	1	1	1	1	1	1	1	1	1	1	1	1	1	1	1	1	1	1	1	1	1	1	1	1	1	1	1	1	1	1	2	1	1	1	3
Coproporphyrinogen III oxidase	1	1	1	1	1	1	1	2	2	1	1	1	1	1	1	1	1	1	1	1	1	1	1	1	1	1	1	1	1	1	1	1	1	1	1	1	1	1	1	1	1	1	1	1	1	1	1	1	2
Lactam utilization protein B (function unknown)	1	1	1	1	1	1	0	1	1	2	1	1	1	2	3	1	1	1	1	1	2	1	1	2	1	1	1	1	1	2	1	1	1	1	1	1	1	0	1	1	2	1	1	2	1	1	1	1	1
Apolipoprotein N-acyltransferase	1	1	1	1	1	2	2	1	1	1	1	1	2	1	1	1	2	1	1	2	1	1	1	1	1	1	1	1	1	1	1	1	1	2	1	1	2	1	1	1	1	1	1	1	1	1	2	1	2
Methionine synthase I (cobalamin-dependent), methyltransferase domain	1	1	1	1	1	1	2	1	1	1	1	1	1	1	1	1	1	1	1	1	1	1	1	1	1	1	1	1	1	1	1	1	1	1	1	1	1	1	1	1	1	1	1	1	1	1	1	1	3
Peptide chain release factor RF-3	1	1	1	1	2	2	1	1	1	1	1	1	1	1	1	1	1	1	1	1	1	1	1	1	1	1	1	1	1	1	1	1	1	1	1	1	1	1	1	1	1	1	1	1	1	1	1	1	2
Uncharacterized conserved protein YhdP, contains DUF3971 and AsmA2 domains	1	1	1	1	1	1	2	1	1	1	1	1	1	1	1	1	1	1	1	1	1	1	1	1	1	1	1	1	1	1	1	1	1	1	1	1	1	1	1	2	1	1	1	1	1	1	1	1	2
Fumarate hydratase class II	1	1	1	1	1	1	2	1	1	1	1	1	2	1	1	1	1	1	1	1	1	1	1	1	1	1	1	1	1	1	1	1	1	1	1	1	1	1	1	1	1	1	1	1	1	1	1	1	2
Acetylornithine deacetylase/Succinyl-diaminopimelate desuccinylase or related deacylase	3	3	4	3	3	3	3	3	2	2	2	2	2	2	2	2	2	2	2	2	2	2	2	3	2	2	2	2	2	3	2	2	2	2	2	2	2	1	2	4	2	2	2	2	2	3	2	2	4
ATP-dependent Zn proteases	1	1	1	1	1	2	3	1	2	1	2	2	1	2	1	2	3	1	2	1	1	1	3	2	2	3	2	2	1	3	2	2	2	3	2	2	2	2	2	1	1	2	2	2	2	2	2	2	3
Sec-independent protein secretion pathway component TatC	1	1	1	1	2	1	1	2	1	1	1	1	1	1	1	1	1	1	1	2	1	1	1	1	1	1	1	1	1	1	1	1	1	2	1	1	2	1	1	1	1	1	1	1	1	1	1	1	1
NH3-dependent NAD+ synthetase	1	1	1	1	1	2	0	2	1	1	1	1	1	1	1	1	3	1	1	3	1	1	1	1	1	1	1	1	1	1	1	1	1	2	1	1	1	1	1	2	1	1	1	1	1	1	1	1	2
Superfamily II DNA and RNA helicase	4	4	4	4	6	6	2	5	4	5	4	4	4	5	4	4	4	4	4	4	4	4	4	4	4	4	4	4	4	3	4	4	4	4	4	4	4	4	4	4	4	4	5	4	4	4	4	4	5
LPS assembly outer membrane protein LptD (organic solvent tolerance protein OstA)	1	1	1	1	2	2	2	1	1	1	1	1	1	1	1	1	1	1	1	1	1	1	1	1	1	1	1	1	1	1	1	1	1	1	1	1	1	1	1	1	1	1	1	1	1	1	1	1	2
Heme A synthase	1	1	1	1	1	1	1	1	2	1	1	1	1	1	1	1	1	1	1	1	1	1	1	1	1	1	1	1	1	1	1	1	2	1	1	1	1	1	1	1	1	1	1	1	1	1	1	1	2
Phosphoenolpyruvate carboxykinase, ATP-dependent	1	1	1	1	1	1	1	1	1	1	1	1	1	1	1	1	1	1	1	1	1	1	1	1	1	1	1	1	1	1	1	1	1	1	1	1	1	1	1	1	1	1	1	1	1	3	1	1	2
Prolyl-tRNA synthetase	1	1	1	1	1	1	2	1	1	1	1	1	1	1	1	1	1	1	1	1	1	1	1	1	1	1	1	1	1	1	1	1	1	1	1	1	1	1	1	1	1	1	1	1	1	1	1	1	3
Threonine dehydratase	2	2	1	2	1	1	2	4	1	1	1	1	1	1	1	1	2	1	1	2	1	1	1	2	1	1	1	1	1	1	1	1	1	2	1	1	1	1	1	3	2	1	2	2	1	1	2	1	1
RNA processing exonuclease, beta-lactamase fold, Cft2 family	2	2	3	2	2	2	1	2	3	2	3	4	0	2	2	2	2	2	7	1	2	6	2	2	2	2	2	2	1	1	5	3	1	2	2	2	3	2	5	1	1	2	2	2	2	2	3	3	1
C-terminal processing protease CtpA/Prc, contains a PDZ domain	2	2	2	2	4	1	1	4	2	3	3	2	2	3	3	2	2	2	2	2	2	3	3	3	2	3	2	3	2	2	2	2	2	3	2	2	3	2	2	2	3	2	2	3	2	2	2	2	4
ABC-type multidrug transport system, permease component	4	4	5	4	4	7	6	7	4	4	3	8	3	4	3	4	3	6	5	2	4	3	3	4	3	2	4	3	3	6	4	5	3	4	6	4	4	3	6	4	4	3	3	5	3	5	5	6	3
ATPase components of ABC transporters with duplicated ATPase domains	4	4	4	4	5	4	2	3	4	4	5	4	4	4	4	4	4	4	4	4	5	4	4	4	4	4	4	4	4	3	4	4	4	4	3	4	4	4	4	4	4	4	4	5	4	4	4	4	7
Ribonuclease G or E	2	2	2	2	2	3	2	3	2	2	2	2	2	2	2	2	2	2	2	2	2	2	2	2	2	2	2	2	2	2	2	2	2	2	2	2	2	2	2	2	2	2	2	2	2	2	2	2	3
Carbamoylphosphate synthase small subunit	1	1	1	1	1	1	3	1	1	1	1	1	1	1	1	1	1	1	1	1	1	1	1	1	1	1	1	1	1	1	1	1	1	1	1	1	1	1	1	1	1	1	1	1	1	1	1	1	2
Acyl-coenzyme A synthetase/AMP-(fatty) acid ligase	5	5	6	5	3	6	4	7	5	4	4	6	4	5	3	4	5	4	4	4	4	5	4	4	4	4	5	4	4	4	4	4	7	4	4	5	1	5	4	4	4	5	4	5	4	4	5	4	8
(p)ppGpp synthase/hydrolase, HD superfamily	3	3	3	3	3	4	5	2	3	3	3	3	3	3	3	3	3	3	3	3	3	3	3	3	3	3	3	3	3	3	3	3	3	3	3	3	3	3	3	3	3	3	3	3	3	3	3	3	7
Cytochrome bd-type quinol oxidase, subunit 1	1	1	1	1	1	1	1	1	1	1	1	1	1	1	0	1	1	1	1	1	1	1	1	2	1	1	1	1	1	1	1	1	1	1	1	2	1	1	1	1	1	1	1	1	1	1	1	1	2
tRNA-dihydrouridine synthase	3	3	3	3	3	4	4	5	3	3	3	3	3	3	3	3	3	3	3	3	3	3	3	3	3	3	3	3	3	3	3	3	3	3	3	3	3	3	3	3	3	3	3	3	3	3	3	3	4
6-phosphofructokinase	1	1	1	1	2	1	2	2	1	1	1	1	1	1	1	1	1	1	1	1	1	1	1	1	1	1	1	1	1	1	1	1	1	1	1	1	1	1	1	1	1	1	1	1	1	1	1	1	1
NhaP-type Na+/H+ and K+/H+ antiporter with C-terminal TrkAC and CorC domains	1	1	1	1	1	1	1	2	1	1	1	1	1	1	1	1	1	1	1	1	1	1	1	1	1	1	1	1	1	1	1	1	2	1	1	1	1	1	1	1	1	1	1	1	1	1	1	1	2
Primosomal protein N' (replication factor Y) - superfamily II helicase	1	1	1	1	2	2	1	2	1	1	1	1	1	1	1	1	1	1	1	1	1	1	1	1	1	1	1	1	1	1	1	1	1	1	1	1	1	1	1	1	1	1	1	1	1	1	1	1	1
Predicted flavoprotein YhiN	1	1	1	1	2	1	1	1	1	1	1	1	1	2	1	1	1	1	1	1	1	1	1	1	1	1	1	1	1	1	1	1	1	1	1	1	1	1	2	1	1	1	1	1	1	1	2	1	1
Uncharacterized conserved protein, phosphatidylethanolamine-binding protein (PEBP) family	1	1	1	1	1	1	1	2	1	1	1	1	1	1	1	2	1	1	1	1	1	1	1	1	1	1	1	2	1	1	1	1	2	1	1	1	1	1	1	1	1	1	1	2	1	1	1	1	2
TRAP-type mannitol/chloroaromatic compound transport system, large permease component	8	8	8	8	6	9	5	7	4	9	4	4	8	8	4	4	4	2	5	6	2	5	4	6	2	4	3	5	2	6	6	6	4	8	4	5	1	2	4	9	9	4	4	5	5	4	3	2	8
UDP-N-acetylmuramate-alanine ligase	2	2	2	2	2	2	4	2	2	2	2	2	2	2	2	2	2	2	2	2	2	2	2	2	2	2	2	2	2	2	2	2	2	2	2	2	2	2	2	2	2	2	2	2	2	2	2	2	3
N-acetyl-beta-hexosaminidase	1	1	1	1	2	2	2	1	1	1	1	1	1	1	1	1	1	1	1	1	1	1	1	1	1	1	1	1	1	1	1	1	1	1	1	1	1	1	1	1	1	1	1	1	1	1	1	1	1
Adenylate cyclase, class 3	1	1	1	1	0	2	2	1	1	1	1	1	1	1	1	1	1	1	1	1	1	3	1	1	1	1	1	1	1	1	1	1	1	1	1	2	0	1	1	1	1	1	1	1	1	1	1	1	3
Murein DD-endopeptidase MepM and murein hydrolase activator NlpD, contain LysM domain	4	4	4	4	4	4	3	4	3	2	4	3	5	5	2	3	2	5	2	5	2	3	2	3	3	3	3	2	2	4	2	3	2	6	2	3	2	3	2	4	2	3	3	4	2	3	2	3	3
Phosphomannomutase	3	3	3	3	2	3	2	2	3	4	3	3	3	3	3	3	3	3	3	3	3	3	3	3	3	3	3	4	3	2	3	3	3	3	3	4	2	3	4	3	5	3	3	3	3	3	3	3	7
Diadenosine tetraphosphate (Ap4A) hydrolase or other HIT family hydrolase	2	2	2	2	2	2	2	2	3	2	2	3	3	2	2	2	2	2	2	3	2	1	2	2	2	2	2	2	3	2	2	2	4	4	2	2	2	1	3	2	2	3	4	2	2	2	2	2	2
Permease of the drug/metabolite transporter (DMT) superfamily	16	16	16	16	16	11	9	16	12	17	11	11	18	11	10	11	7	10	18	14	9	11	10	15	9	9	11	12	8	10	18	15	11	16	10	8	6	9	10	14	14	11	12	12	13	10	7	8	14
Catechol 2,3-dioxygenase or other lactoylglutathione lyase family enzyme	4	4	5	4	5	7	6	7	10	8	4	4	7	6	3	5	5	4	5	6	6	5	3	6	3	2	5	9	5	3	6	7	9	7	5	7	3	4	4	6	9	8	2	6	5	4	7	5	7
Peptide deformylase	1	1	1	1	1	1	1	2	1	2	1	1	1	1	1	1	1	1	1	1	1	1	1	1	1	1	1	1	1	1	1	1	1	1	1	1	1	1	1	1	1	1	1	1	1	1	1	1	1
Polyprenyltransferase (heme O synthase)	1	1	1	1	1	1	1	1	1	1	1	1	2	1	1	1	1	1	1	2	1	1	1	1	1	1	1	1	1	1	1	1	2	2	1	1	1	1	1	1	1	1	1	1	1	2	1	1	2
Replicative DNA helicase	1	1	1	1	1	1	2	1	1	1	1	1	1	1	1	1	1	1	1	1	1	1	1	2	1	1	1	1	1	1	1	1	1	2	1	1	1	1	1	1	1	1	1	1	1	1	1	1	3
Translation elongation factor EF-4, membrane-bound GTPase	1	1	1	1	1	1	1	1	1	1	1	1	1	1	1	1	1	1	1	1	1	1	1	1	1	1	1	1	1	1	1	1	1	1	1	1	1	1	1	1	1	1	1	1	1	1	1	1	3
Na+-driven multidrug efflux pump	4	4	4	4	4	4	4	4	3	3	3	3	4	3	3	3	4	3	3	3	4	3	3	4	3	3	4	3	4	3	3	3	4	4	3	3	3	3	3	4	4	3	3	3	4	3	4	4	4
2-C-methyl-D-erythritol 4-phosphate cytidylyltransferase	1	1	1	1	1	1	2	1	1	1	1	1	1	1	1	1	1	1	1	1	1	1	1	1	1	1	1	1	1	1	1	1	1	1	1	1	1	1	1	1	1	1	1	1	1	1	1	1	2
DNA-directed RNA polymerase specialized sigma subunit, sigma54 homolog	1	1	1	1	1	1	1	1	1	1	1	1	1	1	1	1	1	1	1	1	1	1	1	1	1	1	1	1	1	1	1	2	1	1	1	1	1	1	1	1	1	1	1	1	1	1	1	1	2
Porphobilinogen deaminase	1	1	1	1	1	1	1	1	1	1	1	1	1	1	1	1	1	1	1	1	1	1	1	1	1	1	1	1	1	1	1	1	1	1	1	1	1	1	1	1	1	1	1	1	1	1	1	1	3
Shikimate 5-dehydrogenase	1	1	1	1	1	1	1	3	1	1	1	1	2	1	1	1	1	1	1	1	1	1	1	1	1	1	1	1	1	1	1	1	1	1	1	1	1	1	1	1	1	1	1	1	1	1	1	1	1
Glutamine synthetase	2	2	2	2	2	2	1	2	3	3	2	1	4	3	2	1	3	2	3	2	1	2	2	3	1	2	1	2	1	2	4	3	1	2	1	1	1	1	1	4	3	1	2	3	3	1	3	2	3
FAD/FMN-containing dehydrogenase	5	5	9	5	5	5	2	6	5	4	4	6	4	5	5	5	4	4	5	4	5	5	5	6	5	5	5	5	5	4	6	5	6	4	4	6	3	4	5	3	4	6	7	4	4	4	6	5	5
DNA polymerase III, epsilon subunit or related 3'-5' exonuclease	6	6	5	6	5	5	5	5	7	5	5	6	5	5	5	5	5	5	5	5	5	5	5	5	5	5	5	5	6	5	5	5	7	5	5	6	5	4	5	5	5	4	5	5	5	5	5	5	5
Actin-like ATPase involved in cell morphogenesis	1	1	1	1	1	1	1	1	1	2	1	1	1	2	1	1	1	1	1	1	1	1	1	1	1	1	1	1	1	1	1	1	2	1	2	1	1	1	1	1	1	1	1	1	2	1	1	1	1
NADH dehydrogenase, FAD-containing subunit	1	1	1	1	1	1	1	1	1	1	1	1	1	1	1	2	1	1	1	1	2	1	1	1	1	1	2	1	2	1	1	1	2	1	2	1	2	1	1	1	1	1	1	1	1	1	1	1	2
Sulfate permease or related transporter, MFS superfamily	3	3	3	3	4	5	4	4	5	3	5	5	3	4	4	4	2	6	5	2	3	3	5	5	4	5	3	4	4	3	4	6	3	2	3	5	3	5	4	3	4	6	4	4	4	7	3	4	4
CBS domain	12	12	6	12	7	4	6	6	6	5	4	4	7	6	5	4	5	6	4	6	11	9	5	5	5	5	5	4	4	4	4	4	4	7	5	4	3	3	4	6	5	4	8	7	5	7	6	6	5
CheY chemotaxis protein or a CheY-like REC (receiver) domain	7	7	7	7	7	12	8	9	10	11	10	10	11	9	9	11	10	11	10	14	11	1	9	11	9	9	11	14	12	8	8	11	19	11	12	8	8	8	8	6	12	10	9	10	9	12	9	9	22
Organic radical activating enzyme	1	1	1	1	1	1	1	1	1	1	1	1	1	1	1	1	1	1	1	1	1	1	1	1	1	1	1	1	1	1	1	1	2	1	1	1	1	1	1	1	1	1	1	1	1	1	1	1	2
DNA-binding transcriptional regulator, MerR family	5	5	6	5	5	4	4	5	10	10	4	7	5	3	4	5	5	5	11	14	9	12	4	4	3	4	6	5	5	5	10	6	7	9	7	5	8	5	6	4	12	4	3	4	5	6	8	5	6
Parvulin-like peptidyl-prolyl isomerase	4	4	4	4	4	4	3	5	3	3	4	4	3	6	3	4	4	3	5	4	5	4	5	4	4	4	4	3	3	2	5	4	5	4	4	4	3	4	4	4	3	4	4	5	4	4	3	4	6
Exoribonuclease R	2	2	2	2	2	2	2	2	2	2	2	2	2	2	2	2	2	2	2	2	2	2	2	2	2	2	2	2	2	2	2	2	2	2	2	2	2	2	2	2	2	2	2	2	2	2	2	2	4
Undecaprenyl pyrophosphate phosphatase UppP	1	1	1	1	1	1	1	1	1	1	1	1	1	1	1	1	1	1	1	1	1	1	1	1	1	1	1	1	1	2	1	1	1	1	1	1	1	1	1	1	1	1	1	1	1	1	1	1	1
DNA polymerase III, alpha subunit	2	2	2	2	2	2	1	3	2	2	2	2	2	2	2	2	2	2	2	2	2	1	2	2	2	2	2	2	2	2	2	2	2	2	2	2	2	2	2	2	2	2	2	2	2	2	2	2	5
NAD-specific glutamate dehydrogenase	1	1	1	1	1	1	1	1	2	2	1	1	2	1	1	1	1	1	2	1	1	1	2	2	1	1	1	2	1	1	2	1	1	2	2	2	1	1	1	1	2	1	1	2	2	1	1	1	3
Lysophospholipase, alpha-beta hydrolase superfamily	4	4	5	4	4	4	4	4	11	11	7	9	8	9	7	9	9	8	10	8	5	4	8	8	8	8	8	6	7	7	11	7	11	14	10	5	4	5	8	8	8	7	9	6	8	10	11	9	6
ATP-dependent protease HslVU (ClpYQ), ATPase subunit	1	1	1	1	1	1	1	2	1	1	1	1	1	1	1	1	1	1	1	1	1	1	1	1	1	1	1	1	1	1	1	1	1	1	1	1	1	1	1	1	1	1	1	1	1	1	1	1	2
Uncharacterized membrane protein YbjE, DUF340 family	1	1	1	1	1	1	1	3	1	1	1	1	1	1	1	1	1	1	1	1	1	1	1	1	1	1	1	1	1	1	1	1	1	1	1	1	1	1	1	1	1	1	1	1	1	1	1	1	1
Na+-translocating ferredoxin:NAD+ oxidoreductase RNF, RnfC subunit	1	1	1	1	1	1	0	2	1	1	1	2	1	1	1	1	1	1	1	1	1	1	1	1	1	1	1	1	1	1	1	2	1	1	1	1	1	1	1	1	1	2	1	1	1	1	1	1	4
Na+(or H+)/acetate symporter ActP	1	1	1	1	1	2	2	1	1	1	1	1	1	1	1	1	1	1	1	1	1	1	1	1	1	1	1	1	1	1	1	1	1	1	1	1	1	1	1	1	1	1	1	1	1	1	1	1	1
Radical SAM superfamily enzyme, MoaA/NifB/PqqE/SkfB family	4	4	2	4	2	5	4	5	3	4	1	4	2	3	3	3	2	2	3	2	3	1	2	4	3	1	3	2	3	2	2	3	3	2	4	2	2	2	4	2	2	3	2	4	2	3	2	4	3
Cbb3-type cytochrome oxidase, subunit 1	2	2	2	2	1	2	0	3	1	1	1	3	1	3	1	1	2	1	1	1	2	1	1	1	1	1	1	1	1	1	1	2	1	1	1	1	1	2	1	1	1	2	2	1	1	1	1	1	3
tRNA U34 2-thiouridine synthase MnmA/TrmU, contains the PP-loop ATPase domain	1	1	1	1	1	1	2	1	1	1	1	1	1	1	1	1	1	1	1	1	1	1	1	1	1	1	1	1	1	1	2	1	1	1	1	1	1	1	1	1	1	1	1	1	1	1	1	1	1
DnaJ-domain-containing proteins 1	2	2	2	2	2	3	2	2	2	2	2	2	2	2	2	2	2	2	2	2	2	2	2	2	2	2	2	2	2	2	2	2	2	2	2	2	2	2	2	2	2	2	2	2	2	2	2	2	3
tRNA A37 threonylcarbamoyladenosine biosynthesis protein TsaE	1	1	1	1	1	1	1	1	1	1	1	1	1	1	1	1	1	1	1	1	1	1	1	1	1	1	1	1	1	1	2	1	1	1	1	1	1	1	1	1	1	1	1	1	1	1	1	1	2
Transcription-repair coupling factor (superfamily II helicase)	1	1	1	1	1	1	1	1	1	2	1	1	1	1	1	1	1	1	1	1	1	1	1	1	1	1	1	1	1	1	1	1	1	1	1	1	1	1	1	1	1	1	1	1	1	1	1	1	2
NAD(P)H-flavin reductase	2	2	2	2	2	2	2	3	3	5	2	2	3	4	4	2	2	2	3	2	2	3	2	2	2	2	3	7	2	3	4	2	5	2	4	3	3	2	3	3	3	2	2	3	2	3	2	2	2
ATP-dependent Lon protease, bacterial type	2	2	2	2	2	2	3	2	2	2	2	2	2	2	2	2	2	2	2	2	2	2	2	2	2	2	2	2	2	2	3	2	2	2	2	2	2	2	2	2	2	2	2	2	2	2	2	2	2
Glycerol-3-phosphate O-acyltransferase	1	1	1	1	1	1	2	1	1	1	1	1	1	1	1	1	1	1	1	1	1	1	1	1	1	1	1	1	1	1	1	1	1	1	1	1	1	1	1	1	1	1	1	1	1	1	1	1	2
Signal transduction protein containing GAF and PtsI domains	1	1	1	1	1	1	1	2	1	1	1	1	1	1	1	1	1	1	1	1	1	1	1	1	1	1	1	1	1	1	1	1	1	1	1	1	1	1	1	1	1	1	1	1	1	1	1	1	2
Ribosome-binding ATPase YchF, GTP1/OBG family	1	1	1	1	1	1	3	1	1	1	1	1	1	1	1	1	1	1	1	1	1	1	1	1	1	1	1	1	1	1	1	1	1	1	1	1	1	1	1	1	1	1	1	1	1	1	1	1	1
Serine phosphatase RsbU, regulator of sigma subunit	1	1	1	1	1	1	2	1	2	2	2	2	2	2	2	2	2	2	2	3	2	2	2	2	2	2	2	2	2	2	2	2	2	3	2	2	2	1	2	1	2	2	2	2	2	2	2	2	2
Single-stranded DNA-binding protein	1	1	1	1	1	1	1	1	3	1	1	2	1	1	1	1	1	1	1	1	3	1	1	1	1	1	1	1	1	1	1	1	1	1	1	1	1	1	1	1	1	1	2	1	1	1	1	1	1
L-lysine 2,3-aminomutase (EF-P beta-lysylation pathway)	1	1	1	1	1	1	1	1	2	2	2	2	3	2	2	2	2	2	2	2	2	1	2	2	2	2	2	2	2	2	2	2	2	2	2	2	2	2	2	1	2	2	2	2	2	2	2	2	5
UDP-3-O-acyl-N-acetylglucosamine deacetylase	1	1	1	1	1	2	2	1	1	1	1	1	1	1	1	1	1	1	1	1	1	1	1	1	1	1	1	1	1	1	1	1	1	1	1	1	1	1	1	1	1	1	1	1	1	1	1	1	1
Cell shape-determining protein MreC	1	1	1	1	1	1	1	1	1	2	1	1	1	1	1	1	1	1	1	1	1	1	1	1	1	1	1	1	1	1	1	1	1	1	1	1	1	1	1	1	1	1	1	1	1	1	1	1	2
Lauroyl/myristoyl acyltransferase	2	2	2	2	3	2	2	2	3	3	3	2	2	3	2	2	2	2	3	2	2	4	2	3	2	3	2	3	2	2	3	3	3	2	2	2	2	2	2	2	3	3	3	3	2	2	2	2	3
Acyl-CoA synthetase (NDP forming)	1	1	1	1	1	2	1	2	1	1	1	1	1	1	1	1	1	1	1	1	1	1	1	1	1	1	1	1	1	1	1	1	1	1	1	1	1	1	1	1	1	1	1	1	1	1	1	1	2
K+-sensing histidine kinase KdpD	10	10	11	10	10	13	9	14	13	10	8	8	12	11	8	9	8	9	11	9	9	4	10	11	7	9	10	8	6	9	12	12	9	14	9	7	9	7	9	8	10	8	10	10	12	11	9	10	18
5'-3' exonuclease	1	1	1	1	0	1	1	1	2	1	1	1	1	1	1	1	1	1	1	1	1	1	1	1	1	1	1	1	1	1	1	1	1	1	1	1	1	1	1	1	1	1	1	1	1	1	1	1	4
NAD-dependent dihydropyrimidine dehydrogenase, PreA subunit	1	1	1	1	1	2	1	1	1	1	1	1	1	1	3	1	1	1	1	1	1	1	1	1	1	1	1	1	1	1	1	1	1	1	1	1	1	1	1	1	1	1	1	1	1	1	1	1	1
UDP-N-acetylglucosamine:LPS N-acetylglucosamine transferase	1	1	1	1	2	1	1	2	1	1	1	1	2	1	1	1	1	1	1	1	1	1	1	1	1	1	1	1	1	1	1	1	1	1	1	1	1	2	1	1	1	1	2	1	1	1	1	1	1
UDP-3-O-[3-hydroxymyristoyl] glucosamine N-acyltransferase	3	3	3	3	3	3	3	4	1	1	1	1	1	1	1	2	1	1	1	1	1	1	1	1	1	1	1	1	1	1	1	1	1	1	1	1	1	1	2	2	1	1	1	1	1	1	1	1	1
Cystathionine beta-lyase/cystathionine gamma-synthase	2	2	2	2	2	3	3	1	1	1	1	2	1	1	1	1	2	2	1	1	2	2	1	2	2	1	2	1	2	1	1	2	1	1	1	2	2	2	2	2	1	2	1	1	1	1	1	2	2
Uncharacterized conserved protein YecA, UPF0149 family, contains C-terminal Zn-binding SEC-C motif	1	1	1	1	2	1	1	2	1	1	1	1	1	1	1	1	1	1	1	1	1	1	1	1	1	1	1	1	1	1	1	1	1	1	1	1	1	1	1	1	1	1	1	1	1	1	1	1	1
3-deoxy-D-manno-octulosonic-acid transferase	1	1	1	1	1	1	1	1	1	1	1	1	1	1	1	1	1	1	1	1	1	2	1	1	1	1	1	1	1	1	1	1	1	1	1	1	1	1	1	1	1	1	1	1	1	1	1	1	2
Ribonucleotide reductase alpha subunit	3	3	3	3	0	5	2	3	3	3	3	4	3	3	3	3	2	3	3	2	3	3	3	3	3	3	3	3	3	3	3	3	3	2	3	3	3	3	3	3	3	3	4	3	3	3	3	3	8
Predicted unusual protein kinase regulating ubiquinone biosynthesis, AarF/ABC1/UbiB family	4	4	4	4	5	5	5	5	4	4	4	4	4	4	4	4	4	4	4	4	4	4	4	4	4	4	4	5	4	4	4	4	5	4	4	4	2	4	4	4	4	4	4	4	4	4	4	4	4
Zn-dependent protease with chaperone function	3	3	3	3	1	2	4	1	3	3	1	3	3	2	2	4	2	2	3	2	2	1	3	2	2	4	4	3	2	3	3	1	3	4	3	5	2	1	2	2	3	2	3	2	3	2	3	2	4
Uncharacterized conserved protein YigA, DUF484 family	1	1	1	1	2	1	1	2	1	1	1	1	1	1	1	1	1	1	1	1	1	1	1	1	1	1	1	1	1	1	1	1	1	1	1	1	1	1	1	1	1	1	1	1	1	1	1	1	1
Superfamily II DNA helicase RecQ	1	1	1	1	1	1	2	1	1	1	1	1	1	1	1	1	1	1	1	1	1	1	1	1	1	1	1	1	1	1	1	1	1	1	1	1	1	1	1	1	1	1	1	1	1	1	1	1	2
Fe-S cluster assembly scaffold protein SufB	2	2	4	2	5	0	0	0	2	2	2	2	2	2	2	2	2	2	2	2	2	4	2	2	2	2	2	2	2	2	2	2	2	2	2	2	2	2	2	4	2	2	2	2	2	2	2	2	3
23S rRNA A2030 N6-methylase RlmJ	1	1	1	1	2	1	2	2	1	1	1	1	1	1	1	1	1	1	1	1	1	1	1	1	1	1	1	1	1	1	1	1	1	1	1	1	1	0	1	1	1	1	1	1	1	1	1	1	1
Cyclopropane fatty-acyl-phospholipid synthase and related methyltransferases	1	1	1	1	3	4	1	2	2	2	3	3	3	3	2	2	3	3	4	3	2	0	2	4	2	2	2	3	2	3	4	2	2	3	2	5	2	1	3	1	2	2	2	3	2	3	4	3	3
Ribosomal protein L16 Arg81 hydroxylase, contains JmjC domain	1	1	1	1	1	1	2	1	1	3	1	1	1	1	1	1	1	1	1	1	1	1	1	1	1	1	1	1	1	1	1	1	1	1	1	1	1	1	1	1	4	1	1	1	1	1	1	1	2
Predicted Rossmann fold nucleotide-binding protein DprA/Smf involved in DNA uptake	1	1	1	1	1	1	1	2	1	1	1	1	1	1	1	1	1	3	1	1	1	1	1	1	1	1	1	1	1	1	1	1	1	1	1	2	1	1	1	1	1	1	1	1	1	1	1	1	2
Deoxyribodipyrimidine photolyase	4	4	4	4	3	4	3	5	4	3	2	1	3	2	4	1	2	3	3	1	3	3	3	2	6	3	3	1	1	1	3	1	1	2	3	3	3	1	2	4	1	1	2	2	3	2	2	3	5
Thiol:disulfide interchange protein	1	1	1	1	1	2	1	1	1	2	2	1	1	1	1	2	1	1	2	3	1	2	1	1	1	1	1	1	1	1	2	1	2	2	2	1	2	2	1	1	2	1	2	2	1	1	2	1	2
Regulator of RNase E activity RraA	1	1	1	1	1	1	2	2	1	2	1	1	3	1	1	1	1	1	1	1	1	1	1	1	1	1	1	1	1	1	1	2	1	1	1	1	1	1	1	1	1	1	1	1	1	1	1	1	1
Metal-dependent hydrolase, endonuclease/exonuclease/phosphatase family	1	1	1	1	1	1	3	2	1	1	1	1	1	1	1	1	1	1	1	1	1	1	1	1	1	1	1	1	1	1	1	1	1	1	1	1	1	1	1	1	1	1	2	1	1	1	1	1	1
Lipid A disaccharide synthetase	1	1	1	1	1	1	1	2	1	1	1	1	1	1	1	1	1	1	1	1	1	1	1	1	1	1	1	1	1	1	1	1	1	1	1	1	1	1	1	1	1	1	1	1	1	1	1	1	2
Ribosomal protein S2	1	1	1	1	1	1	2	2	1	1	1	1	1	1	1	1	1	1	1	1	1	1	1	1	1	1	1	1	1	1	1	1	1	1	1	1	1	1	1	1	1	1	1	1	1	1	1	1	1
Dihydroorotate dehydrogenase	1	1	1	1	1	1	1	3	2	1	1	2	1	1	1	1	1	2	2	1	1	1	2	3	2	1	1	1	1	1	3	1	1	1	1	2	1	1	2	1	1	1	1	2	2	2	1	3	1
Response regulator c-di-GMP phosphodiesterase, RpfG family, contains REC and HD-GYP domains	2	2	2	2	2	3	2	3	3	2	2	1	1	1	1	1	4	2	2	3	2	1	1	6	3	1	3	2	1	2	2	2	2	1	3	2	5	1	3	3	3	3	1	3	2	1	1	3	3
Phosphoglycerate mutase (BPG-independent, AlkP superfamily)	1	1	1	1	1	0	0	2	1	1	1	1	1	1	1	1	1	1	1	1	1	1	1	1	1	1	1	1	1	1	1	1	1	1	1	1	1	1	1	1	1	1	2	1	1	1	1	1	3
Molybdopterin or thiamine biosynthesis adenylyltransferase	1	1	2	1	2	1	2	3	1	1	1	1	1	1	1	1	1	1	2	1	1	2	1	1	1	1	1	2	1	2	1	1	1	1	1	1	1	1	2	1	2	1	2	1	3	1	2	1	1
Acetylornithine/succinyldiaminopimelate/putrescine aminotransferase	1	1	1	1	2	1	0	0	1	1	1	1	3	2	1	2	1	1	1	1	1	1	1	1	1	1	1	1	1	1	1	1	1	3	1	1	1	1	1	1	1	1	2	1	1	2	1	1	1
Deoxyxylulose-5-phosphate synthase	1	1	1	1	1	1	2	1	1	1	1	1	1	1	1	1	1	1	1	1	1	1	1	1	1	1	1	1	1	1	1	1	1	1	1	1	1	1	1	1	1	1	1	1	1	1	1	1	2
Multimeric flavodoxin WrbA	2	2	2	2	2	2	2	2	3	2	2	4	2	2	3	3	4	4	3	3	3	2	3	3	3	3	3	2	3	2	3	3	2	3	2	3	2	3	2	2	2	3	3	2	3	2	4	3	2
Phosphopantothenoylcysteine synthetase/decarboxylase	1	1	1	1	1	1	2	2	1	1	1	1	1	1	1	1	1	1	1	1	1	1	1	1	1	1	1	1	1	1	1	1	1	1	1	1	1	1	1	1	1	1	1	1	1	1	1	1	1
Cysteinyl-tRNA synthetase	1	1	1	1	1	1	1	2	1	1	1	1	1	1	1	1	1	2	1	1	1	1	1	1	1	1	1	1	1	2	1	1	1	1	1	1	1	1	1	1	1	1	1	1	1	1	1	1	2
3,4-dihydroxy-2-butanone 4-phosphate synthase	1	1	1	1	1	1	0	1	1	1	1	1	2	1	1	2	1	1	1	1	1	1	1	1	1	1	1	1	1	1	2	1	1	1	1	1	1	1	1	1	1	1	1	1	1	1	1	1	1
Uncharacterized protein	34	34	34	34	21	30	21	26	31	29	27	29	41	20	26	27	20	27	29	30	31	25	23	28	27	24	28	24	26	23	33	30	25	39	22	25	21	24	23	27	32	26	25	28	27	27	21	26	22
Glutamate synthase domain 1	1	1	2	1	1	1	0	4	1	1	1	1	1	1	1	1	1	1	1	2	1	2	1	1	1	1	1	1	1	1	1	1	1	1	1	1	1	0	1	2	1	1	1	1	1	1	1	1	2
Methylase of polypeptide chain release factors	2	2	2	2	2	2	3	1	2	2	2	2	2	2	2	2	2	2	2	2	3	2	2	2	3	2	3	2	2	3	2	2	2	3	3	2	2	2	2	2	2	2	2	2	2	2	2	2	3
6-pyruvoyl-tetrahydropterin synthase	2	2	2	2	2	1	2	2	2	2	2	2	2	2	2	2	2	2	2	2	1	1	2	2	2	2	2	1	1	1	2	2	1	2	1	2	1	1	1	2	2	1	2	2	2	1	2	2	3
Tetratricopeptide (TPR) repeat	8	8	9	8	4	7	5	7	17	15	7	10	7	12	16	14	10	11	14	13	11	4	14	15	11	14	15	18	7	15	17	14	14	11	17	12	5	3	7	5	15	10	11	14	13	13	10	14	13
DNA topoisomerase IA	1	1	1	1	1	3	1	2	2	1	1	1	1	1	1	1	1	1	1	1	2	2	1	1	1	1	1	1	1	2	1	1	1	1	1	1	1	1	1	1	2	1	2	1	1	1	1	1	1
DnaJ-class molecular chaperone with C-terminal Zn finger domain	2	2	2	2	2	3	3	3	2	2	2	2	2	2	2	2	2	2	2	1	2	3	2	2	2	2	2	2	2	2	3	2	2	2	2	2	2	2	2	2	2	2	2	2	2	2	2	2	2
ABC-type microcin C transport system, duplicated ATPase component YejF	2	2	2	2	2	2	1	2	1	1	1	1	3	1	1	1	1	1	1	1	1	1	1	1	1	1	1	1	1	2	1	1	1	3	1	1	1	2	1	4	1	1	1	3	1	1	2	1	2
Membrane carboxypeptidase (penicillin-binding protein)	2	2	2	2	1	2	4	2	3	2	2	2	2	2	1	2	2	3	2	2	1	1	2	3	2	1	2	2	2	2	2	2	2	2	2	2	2	3	2	2	2	2	2	2	2	2	2	2	3
Phenylalanyl-tRNA synthetase alpha subunit	1	1	1	1	3	2	0	0	1	1	1	1	1	1	1	1	1	1	1	1	1	1	1	1	1	1	1	1	1	1	1	1	1	1	1	1	1	1	1	1	1	1	1	1	1	1	1	1	2
Glycosyltransferase involved in cell wall bisynthesis	25	25	29	25	17	28	18	22	20	16	18	17	22	29	20	19	11	17	17	25	20	8	21	20	23	25	20	16	14	8	19	18	18	24	22	25	11	12	18	11	18	9	17	16	13	18	17	16	25
sRNA-binding carbon storage regulator CsrA	1	1	2	1	1	1	0	2	2	2	1	3	1	1	1	1	1	1	1	1	1	1	1	1	1	1	1	1	1	1	1	1	1	1	1	1	1	1	1	1	1	1	1	2	1	1	1	1	1
Signal transduction histidine kinase involved in nitrogen fixation and metabolism regulation	2	2	2	2	1	2	2	2	2	2	2	2	2	2	3	2	2	2	2	2	2	2	2	2	2	2	2	2	2	2	2	2	3	2	2	1	2	2	1	2	2	2	2	2	2	2	2	2	3
2C-methyl-D-erythritol 2,4-cyclodiphosphate synthase	1	1	1	1	1	1	2	1	1	1	1	1	1	1	1	1	1	1	1	1	1	1	1	1	1	1	1	1	1	1	1	1	1	1	1	1	1	1	1	1	1	1	1	1	1	1	1	1	1
tRNA/tmRNA/rRNA uracil-C5-methylase, TrmA/RlmC/RlmD family	1	1	1	1	1	1	1	1	1	1	1	1	1	2	1	1	1	1	1	1	1	1	1	2	1	1	1	1	1	1	1	1	1	1	1	1	1	1	1	1	1	1	2	1	1	1	1	1	2
Cell division ATPase FtsA	1	1	1	1	1	1	1	1	1	1	1	1	1	1	1	1	1	1	1	1	1	1	1	1	1	1	1	1	1	1	1	1	1	1	1	1	1	1	1	1	1	1	1	1	1	1	1	1	2
Chemotaxis signal transduction protein	4	4	4	4	4	4	2	2	4	4	4	4	4	4	4	4	4	5	4	5	4	2	5	4	4	5	4	4	4	4	4	4	7	5	4	2	4	4	2	4	4	4	4	4	4	4	4	4	4
Exonuclease I	1	1	1	1	1	1	2	1	1	1	1	1	1	1	1	1	1	1	1	1	1	1	1	1	1	1	1	1	1	1	1	1	1	1	1	1	1	1	1	1	1	1	1	1	1	1	1	1	1
Ubiquinone/menaquinone biosynthesis C-methylase UbiE	9	9	9	9	6	7	6	8	10	7	7	8	8	10	8	10	7	9	9	5	8	9	8	10	10	7	9	10	8	6	8	9	11	6	8	9	7	7	9	7	7	8	8	8	8	7	4	8	9
DNA gyrase/topoisomerase IV, subunit B	2	2	2	2	2	2	2	2	2	2	2	2	2	2	2	2	2	2	2	2	2	2	2	2	2	2	2	2	2	2	2	2	2	2	2	2	2	2	2	2	2	2	2	2	2	2	2	2	4
ATP phosphoribosyltransferase regulatory subunit HisZ	1	1	1	1	1	1	1	1	1	1	1	1	1	1	1	1	1	1	1	1	1	1	1	1	1	1	1	1	1	1	1	1	1	1	1	1	1	1	1	1	1	1	1	1	1	1	1	1	2
FoF1-type ATP synthase, alpha subunit	2	2	2	2	1	1	2	1	2	1	2	2	1	2	1	1	1	1	1	1	1	1	1	2	1	1	1	1	1	1	1	2	2	1	2	2	1	2	2	2	1	2	1	2	1	3	1	1	2
ABC-type Mn2+/Zn2+ transport system, ATPase component	2	2	2	2	1	2	1	2	1	1	1	1	2	1	1	1	1	2	1	1	1	1	1	1	1	1	1	1	1	2	1	1	2	1	1	1	1	1	1	2	1	1	1	1	1	1	1	1	1
Histidinol-phosphate/aromatic aminotransferase or cobyric acid decarboxylase	4	4	4	4	3	3	3	4	2	3	2	2	3	2	3	3	3	2	2	3	3	5	2	2	3	2	3	3	3	2	2	3	5	3	3	2	3	3	3	3	3	3	3	2	2	2	2	3	3
16S rRNA U516 pseudouridylate synthase RsuA and related 23S rRNA U2605, pseudouridylate synthases	5	5	5	5	5	4	5	5	5	5	5	4	4	6	5	5	5	5	5	5	5	5	5	6	5	5	5	5	5	3	5	5	5	4	5	5	5	4	5	5	5	4	5	5	5	4	4	5	5
Tfp pilus assembly protein PilF	1	1	1	1	1	1	1	1	2	2	1	2	2	2	2	3	1	1	2	3	2	1	2	2	1	3	3	2	1	2	2	1	2	3	2	2	2	1	2	1	2	1	1	2	2	1	2	2	2
Diaminopimelate decarboxylase	3	3	3	3	2	3	2	3	2	3	2	2	1	2	2	2	2	2	2	3	2	3	3	2	2	2	2	2	2	2	2	2	1	3	3	2	2	1	2	3	2	2	2	2	2	2	2	2	3
Ribosomal protein L10	1	1	1	1	1	1	1	1	1	1	1	1	1	1	1	1	1	1	1	1	1	1	1	1	1	1	1	1	1	1	1	1	1	1	1	1	1	1	1	1	1	1	1	1	1	1	1	1	2
Translation initiation factor IF-2, a GTPase	1	1	1	1	1	1	1	1	1	1	1	1	1	1	1	1	1	1	1	1	1	1	1	1	1	1	1	1	1	1	1	1	1	1	1	1	1	1	1	1	1	1	1	1	1	1	1	1	2
Alanine racemase	1	1	1	1	1	1	1	1	1	1	1	1	2	1	1	1	1	1	1	1	1	1	1	1	1	1	1	1	1	2	1	1	1	1	1	1	1	1	1	1	1	1	1	1	1	1	1	1	2
Outer membrane lipoprotein LolB, involved in outer membrane biogenesis	1	1	1	1	1	1	1	1	1	1	1	1	1	1	1	1	1	1	1	1	1	1	1	1	1	1	1	1	1	1	1	1	1	1	1	1	1	1	1	1	1	1	1	1	1	1	1	1	2
Phosphate uptake regulator	1	1	1	1	1	1	2	1	1	1	1	1	1	1	1	1	1	1	1	1	1	1	1	1	1	1	1	1	1	1	1	1	1	1	1	1	1	1	1	1	1	1	1	1	1	1	1	1	1
Signal-transduction protein containing cAMP-binding, CBS, and nucleotidyltransferase domains	3	3	3	3	3	3	3	3	3	2	2	3	2	2	2	3	5	4	3	2	3	3	2	3	4	3	4	2	2	3	3	3	3	2	2	3	4	2	2	3	2	2	3	4	4	3	4	4	2
Thymidylate synthase	1	1	1	1	1	1	1	1	1	1	1	1	1	1	1	1	1	1	1	1	1	1	1	1	1	3	1	1	1	1	1	1	1	1	1	1	1	1	1	1	1	1	1	1	1	1	1	1	1
Dihydropteroate synthase	1	1	1	1	1	1	1	1	1	1	1	1	1	1	1	1	1	1	1	1	1	1	1	1	1	1	1	1	1	1	1	1	1	1	1	1	1	1	1	1	1	1	1	1	1	1	1	1	2
FoF1-type ATP synthase, delta subunit	1	1	1	1	1	1	1	1	1	1	1	1	1	1	1	1	1	1	1	1	1	1	1	1	1	1	1	1	1	1	1	1	1	1	1	1	1	1	1	1	1	1	1	1	1	1	1	1	2
Ribosomal 50S subunit-associated protein YjgA (function unknown), DUF615 family	1	1	1	1	1	1	1	1	1	1	1	1	1	1	1	1	1	1	1	1	1	1	1	1	1	1	1	1	1	1	1	1	1	1	1	1	1	1	1	1	1	1	1	1	1	1	1	1	2
Oligoribonuclease (3'-5' exoribonuclease)	1	1	1	1	1	1	1	1	1	1	1	1	1	1	1	1	1	1	1	1	1	1	1	1	1	1	1	1	1	1	1	1	1	1	1	1	1	1	1	1	1	1	1	1	1	1	1	1	2
Membrane-bound lytic murein transglycosylase MltF	1	1	1	1	1	1	2	1	2	2	2	1	2	2	2	1	2	1	2	1	1	1	2	1	2	2	1	2	1	1	2	2	1	1	2	2	1	1	1	1	2	1	1	1	2	1	2	1	2
Heme/copper-type cytochrome/quinol oxidase, subunit 3	2	2	2	2	2	1	1	2	1	1	2	3	2	1	1	2	1	1	1	3	2	2	1	2	2	1	2	1	2	1	1	2	2	3	2	2	2	2	2	2	1	2	2	1	1	2	2	2	1
Branched-chain amino acid aminotransferase/4-amino-4-deoxychorismate lyase	2	2	2	2	2	2	3	2	2	5	2	2	3	2	2	2	2	2	2	3	2	2	2	2	2	2	2	2	2	3	2	2	2	3	2	2	2	2	2	2	4	2	3	2	2	2	2	2	2
3-deoxy-D-manno-octulosonate 8-phosphate phosphatase KdsC and related HAD superfamily phosphatases	1	1	1	1	1	1	1	1	1	1	1	1	1	1	1	1	1	1	1	1	1	1	1	1	1	1	1	1	1	1	1	1	1	1	1	1	1	1	1	1	1	1	1	1	1	1	1	1	2
Glutamate or tyrosine decarboxylase or a related PLP-dependent protein	1	1	1	1	1	1	1	1	1	1	1	1	2	2	1	1	1	1	1	1	1	1	1	1	1	1	1	2	1	1	1	1	1	1	1	1	1	1	1	2	1	1	1	1	1	1	1	1	2
Phosphoheptose isomerase	1	1	1	1	1	1	1	1	1	1	1	2	1	1	1	1	1	1	1	1	1	1	1	1	1	1	1	1	1	1	1	1	2	1	1	1	2	2	1	1	1	1	1	1	1	1	1	2	2
Lipoprotein-anchoring transpeptidase ErfK/SrfK	2	2	2	2	2	2	2	2	3	2	2	2	3	2	2	2	3	3	3	3	2	2	3	3	2	2	3	3	3	2	4	2	4	3	3	3	2	2	3	2	2	2	2	3	3	3	3	3	3
Gamma-glutamyl phosphate reductase	1	1	1	1	1	1	1	1	1	1	1	1	1	1	1	1	1	1	1	1	1	1	1	1	1	1	1	1	1	1	1	1	1	1	1	1	1	1	1	1	1	1	1	1	1	1	1	1	2
Aconitase A	2	2	3	2	1	3	1	1	2	2	2	3	2	3	2	2	3	2	2	3	2	4	2	2	2	3	2	2	2	2	2	2	1	3	2	2	2	3	2	3	3	2	2	2	2	2	2	2	3
Sulfur carrier protein ThiS (thiamine biosynthesis)	1	1	1	1	1	2	1	1	1	1	1	1	1	1	1	1	1	1	1	1	1	1	1	1	1	1	1	1	1	1	1	1	1	1	1	1	1	1	1	1	1	1	1	1	1	1	1	1	1
3-dehydroquinate dehydratase	1	1	1	1	1	1	1	1	1	1	1	1	2	1	1	1	1	1	1	1	1	1	1	1	1	1	1	1	1	1	1	1	1	1	1	1	1	1	1	1	1	1	1	1	1	1	1	1	1
16S rRNA C1402 N4-methylase RsmH	1	1	1	1	1	1	1	1	1	1	1	1	1	1	1	1	1	1	1	1	1	1	1	1	1	1	1	1	1	1	1	1	1	1	1	1	1	1	1	2	1	1	1	1	1	1	1	1	1
ABC-type transport system, involved in lipoprotein release, permease component	1	1	1	1	1	1	1	1	1	1	2	1	1	2	1	1	1	1	2	1	1	1	1	1	1	1	1	1	1	1	2	2	1	1	1	1	1	1	4	1	1	1	1	2	1	1	1	1	3
Glycyl-tRNA synthetase, alpha subunit	1	1	1	1	1	1	1	1	1	1	1	1	1	1	1	1	1	1	1	1	1	1	1	1	1	1	1	1	1	1	1	1	1	1	1	1	1	1	1	1	1	1	1	1	1	1	1	1	2
Predicted amidophosphoribosyltransferases	3	3	3	3	3	3	3	3	3	3	3	2	3	2	3	3	2	3	3	3	3	6	2	2	4	3	3	2	2	3	4	2	2	4	3	3	3	2	2	3	3	3	3	3	3	3	5	3	3
Bacterial cell division protein FtsW, lipid II flippase	2	2	2	2	2	2	3	2	2	2	2	2	2	2	2	2	2	2	2	2	2	2	2	2	2	2	2	2	2	2	2	2	2	2	2	2	2	2	2	2	2	2	2	2	2	2	2	2	2
Cell division protein FtsI/penicillin-binding protein 2	2	2	2	2	2	2	3	2	2	2	2	2	2	2	2	2	2	2	2	2	2	2	2	2	2	2	2	2	2	2	2	2	2	2	2	2	2	2	2	2	2	2	2	2	2	2	2	2	2
tRNA A37 N6-isopentenylltransferase MiaA	1	1	1	1	1	1	1	1	1	1	1	1	1	1	1	1	1	1	1	1	1	1	1	1	1	1	1	1	1	1	1	1	1	1	1	1	1	1	1	1	1	1	1	1	1	1	1	1	2
Fluoride ion exporter CrcB/FEX, affects chromosome condensation	1	1	1	1	1	1	1	1	1	1	1	1	1	1	1	1	1	1	1	1	1	1	1	1	1	1	1	1	1	1	1	1	1	1	1	1	1	1	1	1	2	1	1	1	1	1	1	1	1
DNA-directed RNA polymerase, beta' subunit/160 kD subunit	1	1	1	1	1	1	1	1	1	1	1	1	1	1	1	1	1	1	1	1	1	1	1	1	1	1	1	1	1	1	1	1	1	1	1	1	1	1	1	1	1	1	1	1	1	1	1	1	2
Transcriptional and/or translational regulatory protein YebC/TACO1	1	1	1	1	2	1	1	1	2	2	1	1	2	1	1	2	2	1	2	2	2	1	2	1	1	1	1	1	1	2	2	1	2	2	1	2	2	1	1	1	2	1	2	1	2	2	2	1	3
Uroporphyrinogen-III synthase	1	1	1	1	1	1	1	1	1	1	1	1	1	1	1	1	1	1	1	1	1	1	1	1	1	1	1	1	1	1	1	1	1	1	1	1	1	1	1	1	1	1	1	1	1	1	1	1	2
Uncharacterized conserved protein HemX (no evidence of involvement in heme biosynthesis)	1	1	1	1	1	1	1	1	1	1	1	1	1	1	1	1	1	1	1	1	1	1	1	1	1	1	1	1	1	1	1	1	1	1	1	1	1	1	1	1	1	1	1	1	1	1	1	1	2
Carbonic anhydrase or acetyltransferase, isoleucine patch superfamily	4	4	3	4	4	4	2	4	3	2	3	3	3	3	2	2	2	2	3	2	2	3	2	2	2	2	2	2	2	4	3	2	2	2	2	3	2	3	3	3	2	3	2	3	3	3	2	2	2
Cell shape-determining protein MreD	1	1	1	1	1	1	1	1	1	1	1	1	1	1	1	1	1	1	1	1	1	1	1	1	1	1	1	1	1	1	1	1	1	1	1	1	1	1	1	1	1	1	1	1	1	1	1	1	2
ATP-dependent protease Clp, ATPase subunit	1	1	1	1	1	1	1	1	1	1	1	1	1	1	1	1	1	1	1	1	1	1	1	1	1	1	1	1	1	1	1	1	1	1	1	1	1	1	1	1	1	1	1	1	1	1	1	1	2
Glyceraldehyde-3-phosphate dehydrogenase/erythrose-4-phosphate dehydrogenase	3	3	3	3	2	3	3	2	4	4	3	4	4	4	4	3	3	3	5	4	4	3	4	4	3	4	3	4	3	6	5	5	4	4	3	3	3	3	4	3	4	3	5	4	4	4	4	4	6
Murein L,D-transpeptidase YafK	1	1	1	1	1	1	1	1	1	1	1	1	1	1	1	1	1	1	1	1	1	1	1	1	1	1	1	1	1	1	1	1	2	1	1	1	1	1	1	1	1	1	1	1	1	1	1	1	2
Delta-aminolevulinic acid dehydratase, porphobilinogen synthase	1	1	1	1	1	1	2	1	1	1	1	1	1	1	1	1	1	1	1	1	1	1	1	1	1	1	1	1	1	1	1	1	1	1	1	1	1	1	1	1	1	1	1	1	1	1	1	1	1
16S rRNA C967 or C1407 C5-methylase, RsmB/RsmF family	1	1	1	1	1	1	1	2	1	1	1	1	2	1	1	1	1	1	1	1	1	1	1	1	1	1	1	1	1	1	1	1	1	1	1	1	1	1	1	1	1	1	1	1	1	1	1	1	1
Flavin-dependent oxidoreductase, luciferase family (includes alkanesulfonate monooxygenase SsuD and methylene tetrahydromethanopterin reductase)	3	3	3	3	2	4	1	2	2	1	2	2	2	1	1	2	1	1	1	1	1	2	1	1	1	1	1	1	1	2	2	2	0	1	2	1	1	1	1	3	2	2	1	1	1	1	1	1	3
Leucyl-tRNA synthetase	1	1	2	1	1	2	3	1	1	1	1	1	1	1	1	1	1	1	1	1	1	1	1	1	1	1	1	1	1	1	1	1	1	1	1	1	1	1	1	1	1	1	1	1	1	1	1	1	2
D-alanyl-D-alanine carboxypeptidase	2	2	2	2	2	2	2	2	3	3	3	3	3	3	3	3	2	3	3	3	3	2	3	3	3	3	3	3	3	2	3	3	3	3	3	3	2	3	3	2	3	3	3	3	3	2	2	3	4
23S rRNA U2552 (ribose-2'-O)-methylase RlmE/FtsJ	1	1	1	1	1	1	0	1	1	1	1	1	1	1	2	1	1	1	1	1	1	1	1	1	1	1	1	1	1	1	1	1	1	1	1	2	1	1	1	1	1	1	1	1	1	1	1	1	1
Purine nucleoside phosphorylase	1	1	1	1	2	1	1	1	1	1	1	1	1	1	1	1	1	1	1	1	1	1	1	1	1	1	1	1	1	1	1	1	1	1	1	1	1	1	1	1	1	1	1	1	1	1	1	1	1
Methyl-accepting chemotaxis protein	15	15	16	15	18	14	9	23	28	16	17	12	27	16	14	12	22	27	24	22	14	6	27	28	19	16	22	9	8	13	22	19	14	33	21	2	20	8	1	17	16	13	18	24	24	27	17	25	20
Cytochrome oxidase assembly protein ShyY1	1	1	1	1	1	1	1	1	1	1	2	1	1	1	1	1	1	1	1	1	1	1	1	1	1	1	1	1	1	1	1	1	2	1	1	1	1	1	1	1	1	1	1	1	1	1	1	1	1
ATP-dependent Clp protease adapter protein ClpS	1	1	1	1	1	1	1	1	1	1	1	1	1	1	1	1	1	1	1	1	1	1	1	1	1	1	1	1	1	1	1	1	1	1	1	1	1	1	1	1	1	1	1	1	1	1	1	1	2
Periplasmic protein TonB, links inner and outer membranes	2	2	2	2	2	2	1	2	4	4	2	3	3	2	4	6	3	3	4	3	3	2	3	4	3	4	4	5	3	4	4	4	6	4	6	5	2	2	5	2	4	4	3	4	4	2	2	5	5
Biotin synthase or related enzyme	1	1	1	1	1	1	1	1	1	1	1	1	1	1	1	1	1	1	1	1	1	1	1	1	1	1	1	1	1	1	1	1	1	1	1	1	1	1	1	1	1	1	1	1	1	1	1	1	2
GTP cyclohydrolase I	1	1	1	1	1	1	1	1	2	1	1	1	2	1	1	1	1	1	1	2	1	1	1	1	1	1	1	1	1	1	1	1	3	2	1	1	1	1	2	1	1	1	1	1	1	1	1	1	1
tRNA(Glu) U13 pseudouridine synthase TruD	1	1	1	1	2	1	3	1	1	1	1	1	1	1	1	1	1	1	1	1	1	1	1	1	1	1	1	1	1	1	1	1	1	1	1	1	1	1	1	1	1	1	1	1	1	1	1	1	1
ABC-type multidrug transport system, ATPase and permease component	4	4	3	4	2	4	5	4	4	4	2	3	4	5	6	1	4	4	4	5	2	2	4	4	3	5	3	3	1	2	4	3	2	5	3	4	2	2	3	3	4	2	6	4	4	2	4	3	5
ABC-type Mn2+/Zn2+ transport system, permease component	2	2	2	2	1	2	1	2	2	1	1	1	2	1	2	2	1	4	1	1	2	1	1	1	2	1	2	1	1	3	1	2	2	1	1	1	1	1	1	2	1	1	1	1	1	1	1	2	1
Translation elongation factor EF-Ts	1	1	1	1	1	1	1	2	1	1	1	1	1	1	1	1	1	1	1	1	1	1	1	1	1	1	1	1	1	1	1	1	1	1	1	1	1	1	1	1	1	1	1	1	1	1	1	1	1
Phosphoenolpyruvate carboxylase	1	1	1	1	1	1	1	1	1	1	1	1	1	1	1	1	1	1	1	1	1	1	1	1	1	1	1	1	1	1	1	1	1	1	1	1	1	1	1	1	1	1	1	1	1	1	1	1	2
4-hydroxy-L-threonine phosphate dehydrogenase PdxA	1	1	2	1	1	1	1	1	1	1	1	1	1	1	1	1	1	1	1	1	1	1	1	1	1	1	1	1	1	1	1	1	1	1	1	1	1	1	1	1	1	1	1	1	1	1	1	1	2
Polyphosphate kinase	1	1	1	1	1	1	1	1	1	2	1	1	1	1	1	1	1	1	1	1	1	1	1	1	1	1	1	1	1	1	1	1	1	1	1	1	1	1	1	1	1	1	1	1	1	1	1	1	1
Chromosome segregation ATPase	8	8	9	8	6	5	6	5	8	4	5	9	4	5	3	6	3	6	5	6	7	7	3	9	6	3	4	6	6	4	7	6	4	6	5	4	5	5	7	5	3	6	6	5	6	3	4	5	13
FoF1-type ATP synthase, gamma subunit	2	2	2	2	2	2	2	2	2	1	2	2	1	2	1	1	1	1	1	1	1	1	1	2	1	1	1	1	1	1	1	2	2	1	2	2	1	2	2	2	1	2	1	2	1	3	1	1	2
Ribosomal protein S4 or related protein	1	1	1	1	1	1	1	1	1	1	1	1	1	1	1	1	1	1	1	1	1	1	1	1	1	1	1	1	1	1	1	1	1	1	1	1	1	1	1	1	1	1	1	1	1	1	1	1	2
Citrate synthase	2	2	2	2	1	1	1	1	2	3	2	2	2	2	2	2	2	2	2	2	2	2	2	2	2	2	2	3	2	3	2	3	2	2	2	2	2	2	2	2	4	2	2	2	4	2	2	2	5
Bifunctional protein GlmU, N-acetylglucosamine-1-phosphate-uridyltransferase/glucosamine-1-phosphate-acetyltransferase	1	1	1	1	1	1	1	1	1	1	1	1	1	1	1	1	1	1	1	1	1	1	1	1	1	1	1	1	1	1	1	1	1	1	1	1	1	1	1	1	1	1	1	1	1	1	1	1	2
Dethiobiotin synthetase	1	1	1	1	1	1	1	1	1	1	1	1	1	1	2	1	1	1	1	1	1	1	1	1	1	2	1	1	1	1	1	1	1	1	1	1	1	1	1	1	1	1	1	1	1	1	1	1	2
ABC-type transport system involved in cytochrome bd biosynthesis, ATPase and permease components	1	1	1	1	1	1	2	1	1	1	1	1	2	1	0	1	1	1	1	1	1	1	1	1	1	1	1	1	1	1	1	1	1	1	2	1	2	1	1	1	1	1	1	1	1	1	1	1	2
tRNA A37 threonylcarbamoyladenosine synthetase subunit TsaC/SUA5/YrdC	2	2	2	2	2	2	2	3	3	2	2	2	2	2	2	2	2	4	3	2	2	2	3	2	2	2	2	2	2	2	3	2	2	2	2	2	2	2	3	2	2	2	2	2	3	2	2	2	2
3-polyprenyl-4-hydroxybenzoate decarboxylase	4	4	2	4	4	2	1	2	2	2	2	2	2	2	2	2	2	2	2	2	2	2	2	2	2	2	2	2	2	2	2	2	2	2	2	2	2	2	2	2	2	2	2	2	2	2	2	2	3
Membrane associated serine protease, rhomboid family	2	2	2	2	2	2	4	1	2	3	3	2	2	2	3	3	3	4	3	3	2	2	2	2	4	3	4	2	3	2	3	3	3	3	3	2	2	2	2	2	3	3	2	4	2	2	2	3	3
Aspartate carbamoyltransferase, catalytic chain	1	1	1	1	1	1	2	1	1	1	1	1	1	1	1	1	1	1	1	1	1	1	1	1	1	1	1	1	1	1	1	1	1	1	1	1	1	1	1	1	1	1	1	1	1	1	1	1	1
Pseudouridylate synthase, 23S rRNA- or tRNA-specific	3	3	3	3	5	3	1	2	4	2	3	3	3	2	2	4	4	4	4	3	4	3	4	4	3	2	4	4	4	4	4	3	6	3	4	4	4	2	4	3	2	4	2	4	4	4	3	4	6
Phosphoserine phosphatase	3	3	3	3	2	3	4	2	3	4	3	3	4	4	3	5	3	4	3	4	3	3	3	3	4	3	4	3	4	3	3	3	4	4	3	3	3	3	3	3	4	3	3	4	3	3	3	3	3
ABC-type lipoprotein export system, ATPase component	4	4	4	4	5	5	4	4	4	3	6	5	3	5	3	3	4	3	5	3	2	2	4	5	3	4	4	4	2	3	5	4	3	3	3	5	3	2	7	3	3	2	3	6	4	4	3	4	6
Mg2+ and Co2+ transporter CorC, contains CBS pair and CorC-HlyC domains	1	1	1	1	1	1	1	1	1	1	1	1	1	1	1	1	1	1	1	1	1	1	1	1	1	1	1	1	1	1	1	1	1	1	1	1	1	1	1	1	1	1	1	1	1	1	1	1	2
Rare lipoprotein A, peptidoglycan hydrolase digesting "naked" glycans, contains C-terminal SPOR domain	1	1	1	1	1	1	2	1	1	1	1	1	2	1	1	1	1	1	1	2	1	1	1	1	1	1	1	1	1	1	1	1	1	2	1	2	1	1	2	1	1	1	1	1	1	2	1	1	1
DNA mismatch repair ATPase MutL	1	1	1	1	1	1	4	1	1	1	1	1	1	1	1	3	1	1	2	1	2	1	1	1	1	1	2	1	1	1	3	1	1	1	1	1	1	1	1	1	1	2	1	1	1	2	1	1	2
Pentose-5-phosphate-3-epimerase	1	1	1	1	1	1	1	1	1	1	1	1	1	1	1	1	1	1	1	1	1	1	1	1	1	1	1	1	1	1	1	1	1	1	1	1	1	1	1	1	1	1	1	1	1	1	1	1	2
Tetraacyldisaccharide-1-P 4'-kinase	1	1	1	1	1	1	2	1	1	1	1	1	1	1	1	1	1	1	1	1	1	1	1	1	1	1	1	1	1	1	1	1	1	1	1	1	1	1	1	1	1	1	1	1	1	1	1	1	1
Cell division protein FtsX	1	1	1	1	1	1	1	1	1	1	1	1	1	1	1	1	1	1	1	1	1	1	1	1	1	1	1	1	1	1	1	1	1	1	1	1	1	1	1	1	1	1	1	1	1	1	1	1	2
Peptidyl-tRNA hydrolase	1	1	1	1	1	1	1	2	1	1	1	1	1	1	1	1	1	1	1	1	1	1	1	1	1	1	1	1	1	1	1	1	1	1	1	1	1	1	1	1	1	1	1	1	1	1	1	1	1
DNA-binding transcriptional regulator, MurR/RpiR family, contains HTH and SIS domains	1	1	1	1	1	1	1	1	1	1	1	1	1	1	1	1	1	1	1	1	2	1	1	1	1	1	1	1	1	1	1	2	1	2	1	1	1	1	1	2	1	1	2	1	1	1	0	1	1
Glutamine synthetase adenylyltransferase	1	1	1	1	1	1	1	1	1	1	1	1	1	1	1	1	2	1	1	1	1	1	1	1	1	1	1	1	1	1	1	1	1	1	1	1	1	1	1	1	1	1	1	1	1	1	1	1	1
Predicted DNA-binding transcriptional regulator YafY, contains an HTH and WYL domains	1	1	2	1	2	2	1	2	1	2	1	2	1	2	1	1	1	2	2	3	3	1	1	1	2	1	2	2	1	1	1	1	2	2	1	2	2	1	1	2	3	2	1	1	2	1	2	2	1
Pyridoxine/pyridoxamine 5'-phosphate oxidase	1	1	1	1	1	1	2	1	1	1	1	1	1	1	1	1	1	1	1	1	1	1	1	1	1	1	1	1	1	1	1	1	1	1	1	1	1	1	1	1	1	1	1	1	1	1	1	1	1
Formylglycine-generating enzyme, required for sulfatase activity, contains SUMF1/FGE domain	1	1	1	1	1	5	0	1	6	6	3	3	2	3	4	2	5	5	6	7	3	2	4	3	3	5	5	5	4	4	8	3	2	3	11	2	2	4	4	1	2	2	3	5	4	5	5	3	3
Cytoplasmic iron level regulating protein YaaA, DUF328/UPF0246 family	1	1	1	1	1	2	1	1	1	1	1	1	1	1	1	1	1	1	1	1	1	1	1	1	1	1	1	1	1	1	1	1	1	1	1	1	1	1	1	1	1	1	1	1	1	1	1	1	1
Excinuclease UvrABC ATPase subunit	3	3	3	3	2	3	2	3	1	1	1	1	1	1	1	1	1	1	1	1	1	1	1	1	1	1	1	1	1	1	1	1	1	1	1	1	1	1	1	1	1	1	1	1	1	1	1	1	1
DNA-directed RNA polymerase, sigma subunit (sigma70/sigma32)	3	3	3	3	2	3	3	3	4	4	5	3	4	4	4	3	4	4	4	3	4	3	4	4	4	4	4	4	3	3	4	4	3	4	4	4	4	3	3	3	4	3	4	4	4	4	4	4	5
Phosphoglycolate phosphatase, HAD superfamily	6	6	6	6	6	4	4	5	5	5	7	5	6	6	5	6	5	5	5	6	5	5	5	5	5	5	6	6	6	5	6	6	5	6	6	5	4	5	5	6	5	5	6	5	5	5	6	5	5
DNA gyrase/topoisomerase IV, subunit A	2	2	2	2	2	2	2	2	2	2	2	2	2	2	2	2	2	2	2	2	2	2	2	2	2	2	2	2	2	2	2	2	2	2	2	2	2	2	2	2	2	2	2	2	2	2	2	2	3
Enoyl-[acyl-carrier-protein] reductase (NADH)	1	1	1	1	1	1	3	2	1	1	1	1	1	1	1	1	1	1	1	1	1	1	1	1	1	1	1	1	1	1	1	1	1	1	1	1	1	1	1	1	1	1	1	1	1	1	1	1	1
Outer membrane protein OmpA and related peptidoglycan-associated (lipo)proteins	8	8	8	8	8	8	7	7	12	8	7	8	9	8	6	7	8	8	8	8	7	5	8	9	8	7	6	10	9	7	7	7	9	9	7	8	5	7	8	6	8	7	9	8	6	7	6	9	10
Anthranilate phosphoribosyltransferase	1	1	1	1	1	1	2	1	1	1	1	1	1	2	1	1	1	1	1	2	1	1	1	1	1	1	1	1	1	1	1	1	2	2	1	1	1	1	2	1	1	1	1	1	1	1	1	1	1
Predicted ATPase, AAA+ superfamily	2	2	1	2	1	1	1	1	1	1	1	1	1	1	1	1	1	0	1	1	1	1	2	1	0	1	1	1	1	2	1	1	1	1	1	1	1	1	1	1	1	1	1	1	1	1	1	1	1
Glycerophosphoryl diester phosphodiesterase	2	2	2	2	3	3	4	2	2	3	1	1	3	1	2	3	1	2	2	2	1	2	2	2	2	2	2	3	2	1	2	2	1	2	2	1	1	1	2	2	3	3	2	2	2	1	3	2	2
Uncharacterized conserved protein, related to short-chain dehydrogenases	1	1	1	1	1	1	1	1	1	1	1	1	1	1	1	1	1	1	1	1	1	1	1	1	1	1	1	1	1	1	1	1	2	1	1	1	0	1	1	1	1	1	1	1	1	1	1	1	3
NADPH:quinone reductase or related Zn-dependent oxidoreductase	6	6	6	6	7	10	4	5	7	12	7	7	13	8	8	4	10	6	6	9	6	5	6	5	4	9	4	5	4	4	13	11	4	12	5	4	3	7	5	8	7	10	9	5	5	6	10	4	14
Biotin carboxylase	2	2	2	2	3	5	4	2	4	2	2	2	3	8	1	2	5	4	3	2	2	1	3	4	2	1	2	4	2	5	3	3	2	3	2	1	3	3	2	3	2	3	5	5	3	2	5	4	2
Multidrug efflux pump subunit AcrA (membrane-fusion protein)	12	12	11	12	13	12	7	10	13	11	10	15	11	9	7	12	8	14	14	8	18	8	8	11	10	9	15	10	7	10	18	12	9	12	11	12	16	10	17	11	12	13	9	10	10	8	10	12	15
Short-chain dehydrogenase	5	5	5	5	5	6	4	5	8	6	4	4	7	4	5	5	5	6	7	7	3	3	6	6	5	7	7	10	4	2	6	5	11	10	6	6	3	2	5	5	6	2	7	5	6	9	7	8	5
Outer membrane protein TolC	4	4	4	4	3	4	1	2	3	6	1	3	8	1	2	4	1	5	5	4	9	4	2	2	4	2	5	2	2	2	8	5	2	7	3	1	6	3	4	3	6	2	3	1	3	1	4	5	9
Regulator of PEP synthase PpsR, kinase-PPPase family (combines ADP:protein kinase and phosphorylase activities)	1	1	1	1	1	1	1	1	1	1	1	1	1	1	1	1	1	1	1	1	1	1	1	1	1	1	1	1	1	1	1	1	1	1	1	1	1	1	1	1	1	1	1	1	1	1	1	1	2
Peroxiredoxin	2	2	2	2	2	1	1	1	3	2	2	1	3	2	2	2	2	2	3	3	2	2	3	3	2	2	2	2	2	2	3	3	3	3	2	3	2	3	3	2	2	2	3	3	3	2	2	2	3
Tyrosyl-tRNA synthetase	1	1	1	1	0	2	1	1	2	1	1	1	1	1	1	1	1	1	1	1	1	1	1	1	1	1	1	1	1	1	1	1	1	1	1	1	1	1	1	1	1	1	1	1	1	1	1	1	1
16S rRNA U1498 N3-methylase RsmE	2	2	2	2	1	3	1	2	2	2	2	2	2	2	2	2	2	2	2	2	2	2	2	2	2	2	2	2	2	2	3	2	2	2	2	2	2	2	2	2	2	2	2	2	2	2	2	2	3
IMP dehydrogenase/GMP reductase	1	1	1	1	2	2	0	1	1	1	1	1	1	1	1	1	1	1	1	1	1	1	1	1	1	1	1	1	1	1	1	1	1	1	1	1	1	1	1	1	1	1	1	1	1	1	1	1	1
Uncharacterized conserved protein YdiU, UPF0061 family	3	3	5	3	5	5	2	3	2	2	2	2	1	2	2	1	2	2	2	2	1	5	1	2	2	2	1	2	2	1	2	2	1	2	1	1	1	2	1	4	2	2	2	2	2	2	2	2	3
Phosphoglycerate dehydrogenase or related dehydrogenase	5	5	5	5	3	4	4	4	4	4	4	3	3	4	3	3	3	3	4	3	3	4	4	4	3	3	3	4	3	3	4	3	3	4	3	4	3	3	4	4	4	3	4	4	4	3	3	3	4
Thiamin biosynthesis thiazole synthase ThiGH, ThiG subunit	1	1	1	1	2	1	0	1	1	1	1	1	1	1	1	1	1	1	1	2	1	1	1	1	1	1	1	1	1	1	1	1	1	1	1	1	1	1	1	1	1	1	1	1	1	1	1	1	1
Protein-disulfide isomerase	5	5	5	5	6	6	3	4	7	5	4	5	3	3	3	4	3	4	6	5	6	4	3	6	4	3	4	3	3	3	6	6	3	5	3	5	6	4	7	4	5	4	6	4	6	3	5	3	4
ABC-type Fe3+-siderophore transport system, permease component	3	3	4	3	1	3	1	1	4	7	1	1	9	2	4	4	3	4	2	7	4	1	4	2	3	3	4	2	4	6	2	4	5	7	4	2	3	4	4	1	7	2	3	2	4	1	3	5	4
Ribosomal protein L11 methylase PrmA	1	1	1	1	1	1	2	1	1	1	1	1	1	1	1	1	1	1	1	1	1	1	1	1	1	1	1	1	1	1	1	1	1	1	1	1	1	1	1	1	1	1	1	1	1	1	1	1	1
ABC-type Fe3+-hydroxamate transport system, periplasmic component	2	2	4	2	2	4	2	1	3	3	1	1	7	2	4	3	4	4	2	4	3	3	3	3	2	3	4	2	2	4	2	3	3	6	2	2	4	3	2	2	4	1	2	2	3	1	3	4	3
DNA segregation ATPase FtsK/SpoIIIE and related proteins	1	1	2	1	1	1	1	1	1	1	1	1	1	1	1	1	1	1	1	1	1	1	1	1	1	1	1	1	1	1	1	1	1	1	1	2	1	1	1	1	1	1	1	1	2	2	1	1	3
Thioredoxin reductase	1	1	1	1	1	1	1	2	1	1	1	1	2	1	1	1	1	1	1	1	1	1	1	1	1	1	1	1	1	1	1	1	1	2	1	1	1	1	1	1	1	1	2	1	1	1	1	1	1
Periplasmic serine protease, ClpP class	2	2	3	2	2	2	2	4	3	2	2	2	2	2	2	2	2	2	3	2	2	2	2	3	2	2	2	2	2	3	2	2	2	2	2	3	2	2	2	2	2	2	3	3	3	2	2	2	2
Flagellin and related hook-associated protein FlgL	3	3	3	3	0	4	4	1	4	3	3	4	3	3	3	4	3	4	4	3	3	1	3	3	4	3	3	3	3	3	3	3	3	3	3	0	3	3	0	3	3	4	3	3	3	3	3	4	3
Geranylgeranyl pyrophosphate synthase	3	3	3	3	3	4	2	4	2	2	2	2	2	2	2	2	2	2	2	2	2	2	2	2	2	2	2	2	2	2	2	2	2	2	2	2	2	2	2	4	2	2	2	2	2	2	2	2	3
Glutamyl-tRNA reductase	1	1	1	1	1	1	2	1	1	1	1	1	1	1	1	1	1	1	1	1	1	1	1	1	1	1	1	1	1	1	1	1	1	1	1	1	1	1	1	1	1	1	1	1	1	1	1	1	1
Glutamate-1-semialdehyde aminotransferase	2	2	2	2	1	2	3	2	1	2	1	1	1	1	2	1	1	1	1	1	1	1	1	1	1	2	1	1	1	1	1	1	1	1	1	1	1	1	1	2	2	1	1	1	1	1	1	1	2
ABC-type multidrug transport system, ATPase component	4	4	5	4	2	5	5	5	3	2	4	6	3	3	2	4	3	3	4	2	4	5	3	4	3	2	4	2	3	5	4	5	2	3	5	5	5	4	5	4	2	4	3	4	3	5	4	4	3
O-acetylhomoserine/O-acetylserine sulfhydrylase, pyridoxal phosphate-dependent	1	1	1	1	1	1	2	2	1	1	1	1	0	1	1	1	1	1	1	1	1	1	1	1	1	1	1	1	1	1	1	1	1	1	1	1	1	1	1	1	1	1	1	1	1	1	1	1	1
Uncharacterized membrane protein	12	12	11	12	9	15	9	12	16	18	14	11	16	16	13	14	14	15	15	22	10	9	13	19	14	14	14	16	13	11	13	18	12	24	13	13	11	9	14	9	18	12	16	13	12	13	16	16	15
ABC-type oligopeptide transport system, periplasmic component	1	1	1	1	1	1	1	1	1	2	1	1	2	1	1	1	1	1	1	1	1	1	1	1	1	1	1	1	1	2	1	1	1	2	1	1	1	1	1	2	2	1	1	1	1	1	1	1	2
Type II secretory pathway, component HofQ	2	2	2	2	3	2	1	4	2	2	2	2	2	2	2	2	2	2	2	2	2	2	2	2	2	2	2	2	2	2	2	2	2	2	2	2	2	2	2	2	2	2	2	2	2	2	2	2	2
Dihydrodipicolinate reductase	1	1	1	1	2	1	2	1	1	1	1	1	1	1	1	1	1	1	1	1	1	1	1	1	1	1	1	1	1	1	1	1	1	1	1	1	1	1	1	1	1	1	1	1	1	1	1	1	1
Glycerol-3-phosphate dehydrogenase	2	2	2	2	2	2	2	2	3	3	3	3	2	3	2	3	3	2	3	2	4	2	3	3	3	2	3	3	3	3	3	3	3	2	3	3	1	3	3	2	3	3	3	3	3	3	3	4	2
Uncharacterized conserved protein HemY, contains two TPR repeats	1	1	1	1	1	1	1	1	1	1	1	1	1	1	1	1	1	1	1	1	1	1	1	1	1	1	1	1	1	1	1	1	1	1	1	1	1	1	1	1	1	1	1	1	1	1	1	1	2
Predicted Ser/Thr protein kinase	1	1	1	1	0	3	0	2	1	1	1	1	1	1	1	1	1	1	1	1	1	1	1	1	1	1	1	1	1	1	1	1	1	1	1	1	1	1	1	1	1	1	1	1	1	1	1	1	1
Glutamine phosphoribosylpyrophosphate amidotransferase	1	1	1	1	1	1	2	0	1	1	1	1	2	1	1	1	1	1	1	1	1	1	1	1	1	1	1	1	1	1	2	1	1	1	1	1	1	1	1	1	1	1	1	1	1	1	1	1	2
tRNA nucleotidyltransferase/poly(A) polymerase	2	2	2	2	1	1	1	2	2	2	2	2	2	2	2	2	2	2	2	2	2	2	2	2	2	2	2	2	2	2	2	2	2	2	2	2	2	2	2	2	2	2	2	2	2	2	2	2	3
Predicted GTPases	2	2	2	2	1	2	1	3	2	2	2	2	2	2	2	2	2	2	3	2	2	2	2	2	2	4	2	2	2	2	2	2	3	2	2	2	2	2	2	2	2	2	2	2	2	2	2	2	3
N-acetyl-gamma-glutamylphosphate reductase	1	1	1	1	0	1	2	2	1	1	1	1	1	1	1	1	1	1	1	1	1	1	1	1	1	1	1	1	1	1	1	1	1	1	1	1	1	1	1	1	1	1	1	1	1	1	1	1	1
Multisubunit Na+/H+ antiporter, MnhF subunit	1	1	1	1	1	1	2	1	2	1	1	1	1	2	1	2	2	3	2	1	2	2	1	1	3	1	2	1	1	1	2	1	1	1	1	2	1	1	2	3	1	1	2	2	1	1	2	3	1
Predicted ATP-dependent serine protease	1	1	1	1	1	2	0	2	1	1	1	1	1	1	1	1	1	1	1	1	1	1	1	1	1	1	1	1	1	2	1	1	1	1	1	1	1	1	1	1	1	1	1	1	1	1	1	1	1
Flp pilus assembly protein TadD, contains TPR repeats	1	1	1	1	0	1	2	2	2	1	1	1	1	1	1	2	1	2	1	1	1	1	1	1	2	1	1	2	2	2	1	1	2	1	2	1	1	1	1	1	1	1	1	1	1	1	1	2	1
Putative Zn-dependent protease, contains TPR repeats	2	2	2	2	2	2	2	1	3	3	2	2	4	3	3	4	2	3	3	3	3	2	3	3	3	3	3	4	3	3	3	2	4	3	4	4	3	2	4	2	3	2	2	3	3	3	3	3	3
ABC-type Fe3+ transport system, periplasmic component	2	2	2	2	1	3	2	4	2	1	1	1	2	1	1	3	1	4	2	1	1	1	1	1	2	1	2	1	2	1	2	1	2	2	1	1	1	1	1	3	1	1	1	1	2	1	1	1	3
Predicted kinase	1	1	1	1	0	1	1	1	2	1	1	1	1	1	1	1	1	1	2	1	1	1	1	3	1	1	2	1	1	1	2	1	1	1	1	1	1	1	1	1	2	1	1	1	2	1	1	1	2
Ribulose-5-phosphate 4-epimerase/Fuculose-1-phosphate aldolase	2	2	2	2	1	1	0	3	2	4	2	1	3	3	2	2	2	2	3	3	2	0	2	2	1	2	1	3	1	1	3	2	2	3	3	3	0	1	2	1	4	1	3	2	2	2	2	2	3
Septal ring factor EnvC, activator of murein hydrolases AmiA and AmiB	1	1	1	1	2	0	0	2	2	2	2	1	1	1	2	1	1	1	2	1	1	1	1	2	1	2	2	1	1	2	2	2	1	2	1	1	1	1	1	1	2	2	1	2	2	1	1	2	3
Glutamyl- or glutaminyl-tRNA synthetase	3	3	3	3	2	3	3	3	3	3	3	3	3	3	3	3	3	3	3	3	3	3	3	3	3	3	3	3	3	3	3	3	3	3	3	3	3	3	3	3	3	3	3	3	3	3	3	3	4
Superfamily I DNA or RNA helicase	3	3	5	3	2	3	2	3	4	4	3	3	3	5	3	3	4	3	4	4	4	5	3	3	3	3	4	3	3	5	4	4	4	5	4	3	3	3	3	3	5	3	4	3	3	3	3	3	4
Ribosomal protein S18 acetylase RimI and related acetyltransferases	6	6	4	6	6	3	4	6	6	6	5	5	6	4	7	11	6	4	7	6	4	7	5	6	4	5	5	4	4	5	7	5	5	8	4	5	4	4	5	4	6	6	4	4	6	5	4	4	5
Predicted branched-chain amino acid permease (azaleucine resistance)	3	3	3	3	1	2	2	3	2	1	2	2	3	2	1	3	2	2	2	2	2	2	2	2	2	1	2	1	2	1	2	2	2	3	2	2	3	2	2	2	2	2	2	2	2	2	3	2	2
Arginyl-tRNA synthetase	1	1	1	1	1	1	1	2	1	1	1	1	1	1	1	1	1	1	1	1	1	1	1	1	1	1	1	1	1	1	1	1	1	1	1	1	1	1	1	1	1	1	1	1	1	1	1	1	1
Non-ribosomal peptide synthetase component F	3	3	6	3	2	6	3	8	5	5	5	5	4	4	6	5	1	5	5	4	4	2	5	6	5	6	6	6	3	6	5	5	7	6	6	6	0	2	5	3	8	5	4	5	5	5	1	5	5
Glutamate 5-kinase	1	1	1	1	1	1	0	2	1	1	1	1	1	1	1	1	1	1	1	1	1	1	1	1	1	1	1	1	1	1	1	1	1	1	1	1	1	1	1	1	1	1	1	1	1	1	1	1	2
Nucleotidyltransferase/DNA polymerase involved in DNA repair	2	2	2	2	2	4	1	3	2	2	2	3	2	4	2	2	2	3	2	2	2	3	2	2	6	2	2	2	2	2	4	2	2	3	2	2	2	2	2	5	2	3	3	2	2	2	4	2	3
Predicted exporter protein, RND superfamily	2	2	3	2	6	6	4	6	6	4	2	1	2	2	4	2	1	4	3	2	1	1	2	5	2	4	3	5	3	1	3	4	6	1	2	2	1	1	2	2	4	1	2	4	4	2	1	4	2
ABC-type microcin C transport system, permease component YejE	1	1	1	1	1	1	2	1	1	1	1	1	1	1	1	1	1	1	1	1	1	1	1	1	1	1	1	1	1	1	1	1	1	1	1	1	1	1	1	1	1	1	1	1	1	1	1	1	1
Ribosomal protein S10	1	1	1	1	1	1	1	1	1	1	1	1	1	1	1	1	1	1	1	1	1	1	1	1	1	1	1	1	1	1	1	1	1	1	1	1	1	1	1	1	1	1	1	1	1	1	1	1	1
Ribosomal protein S11	1	1	1	1	1	1	1	1	1	1	1	1	1	1	1	1	1	1	1	1	1	1	1	1	1	1	1	1	1	1	1	1	1	1	1	1	1	1	1	1	1	1	1	1	1	1	1	1	1
Ribosomal protein L14	1	1	1	1	1	1	1	1	1	1	1	1	1	1	1	1	1	1	1	1	1	1	1	1	1	1	1	1	1	1	1	1	1	1	1	1	1	1	1	1	1	1	1	1	1	1	1	1	1
Ribosomal protein S19	1	1	1	1	1	1	1	1	1	1	1	1	1	1	1	1	1	1	1	1	1	1	1	1	1	1	1	1	1	1	1	1	1	1	1	1	1	1	1	1	1	1	1	1	1	1	1	1	1
Ribosomal protein S18	1	1	1	1	1	1	1	1	1	1	1	1	1	1	1	1	1	1	1	1	1	1	1	1	1	1	1	1	1	1	1	1	1	1	1	1	1	1	1	1	1	1	1	1	1	1	1	1	1
Ribosomal protein L33	1	1	1	1	1	1	1	1	1	1	1	1	1	1	1	1	1	1	1	1	1	1	1	1	1	1	1	1	1	1	1	1	1	1	1	1	1	1	1	1	1	1	1	1	1	1	1	1	1
Ribosomal protein L23	1	1	1	1	1	1	1	1	1	1	1	1	1	1	1	1	1	1	1	1	1	1	1	1	1	1	1	1	1	1	1	1	1	1	1	1	1	1	1	1	1	1	1	1	1	1	1	1	1
Translation initiation factor IF-1	1	1	1	1	1	1	1	1	1	1	1	1	1	1	1	1	1	1	1	1	1	1	1	1	1	1	1	1	1	1	1	1	1	1	1	1	1	1	1	1	1	1	1	1	1	1	1	1	1
Acyl carrier protein	1	1	4	1	1	4	4	4	1	1	1	1	1	5	1	1	1	1	1	1	1	4	1	1	1	1	3	1	3	1	1	1	2	1	1	1	3	1	1	1	1	1	1	1	3	1	2	3	1
Ribosomal protein S12	1	1	1	1	1	1	1	1	1	1	1	1	1	1	1	1	1	1	1	1	1	1	1	1	1	1	1	1	1	1	1	1	1	1	1	1	1	1	1	1	1	1	1	1	1	1	1	1	1
Ribosomal protein L18	1	1	1	1	1	1	1	1	1	1	1	1	1	1	1	1	1	1	1	1	1	1	1	1	1	1	1	1	1	1	1	1	1	1	1	1	1	1	1	1	1	1	1	1	1	1	1	1	1
Ribosomal protein L28	1	1	1	1	1	1	1	1	1	1	1	1	1	1	1	1	1	1	1	1	1	1	1	1	1	1	1	1	1	1	1	1	1	1	1	1	1	1	1	1	1	1	1	1	1	1	1	1	1
Ribosomal protein S3	1	1	1	1	1	1	1	1	1	1	1	1	1	1	1	1	1	1	1	1	1	1	1	1	1	1	1	1	1	1	1	1	1	1	1	1	1	1	1	1	1	1	1	1	1	1	1	1	1
Ribosomal protein L32	1	1	1	1	1	1	1	1	1	1	1	1	1	1	1	1	1	1	1	1	1	1	1	1	1	1	1	1	1	1	1	1	1	1	1	1	1	1	1	1	1	1	1	1	1	1	1	1	1
Acetolactate synthase, small subunit	1	1	1	1	1	1	1	1	1	1	1	1	1	1	1	1	1	1	1	1	1	1	1	1	1	1	1	1	1	1	1	1	1	1	1	1	1	1	1	1	1	1	1	1	1	1	1	1	1
Ribosomal protein L3	1	1	1	1	1	1	1	1	1	1	1	1	1	1	1	1	1	1	1	1	1	1	1	1	1	1	1	1	1	1	1	1	1	1	1	1	1	1	1	1	1	1	1	1	1	1	1	1	1
Two-component response regulator, FixJ family, consists of REC and HTH domains	2	2	2	2	2	2	2	2	2	2	1	2	1	1	1	3	1	3	3	1	2	2	2	2	3	1	2	2	3	2	2	3	2	1	2	2	2	3	3	2	2	3	2	2	2	2	1	2	1
Ribosomal protein S9	1	1	1	1	1	1	1	1	1	1	1	1	1	1	1	1	1	1	1	1	1	1	1	1	1	1	1	1	1	1	1	1	1	1	1	1	1	1	1	1	1	1	1	1	1	1	1	1	1
Uncharacterized coiled-coil protein SlyX (sensitive to lysis X)	1	1	1	1	1	1	1	1	1	1	1	1	1	1	1	1	1	1	1	1	1	1	1	1	1	1	1	1	1	1	1	1	1	1	1	1	1	1	1	1	1	1	1	1	1	1	1	1	1
Ribosomal protein L22	1	1	1	1	1	1	1	1	1	1	1	1	1	1	1	1	1	1	1	1	1	1	1	1	1	1	1	1	1	1	1	1	1	1	1	1	1	1	1	1	1	1	1	1	1	1	1	1	1
Ribosomal protein L29	1	1	1	1	1	1	1	1	1	1	1	1	1	1	1	1	1	1	1	1	1	1	1	1	1	1	1	1	1	1	1	1	1	1	1	1	1	1	1	1	1	1	1	1	1	1	1	1	1
Ribosomal protein S14	1	1	1	1	1	1	1	1	1	1	1	1	1	1	1	1	1	1	1	1	1	1	1	1	1	1	1	1	1	1	1	1	1	1	1	1	1	1	1	1	1	1	1	1	1	1	1	1	1
Ribosomal protein L13	1	1	1	1	1	1	1	1	1	1	1	1	1	1	1	1	1	1	1	1	1	1	1	1	1	1	1	1	1	1	1	1	1	1	1	1	1	1	1	1	1	1	1	1	1	1	1	1	1
Ribosomal protein L16/L10AE	1	1	1	1	1	1	1	1	1	1	1	1	1	1	1	1	1	1	1	1	1	1	1	1	1	1	1	1	1	1	1	1	1	1	1	1	1	1	1	1	1	1	1	1	1	1	1	1	1
ATP-dependent protease ClpP, protease subunit	2	2	1	2	1	1	2	1	1	1	1	2	1	1	1	1	1	1	1	1	1	1	1	1	1	1	1	1	1	1	1	1	1	1	1	1	1	1	1	1	1	1	1	1	1	1	1	1	1
Ribosomal protein L4	1	1	1	1	1	1	1	1	1	1	1	1	1	1	1	1	1	1	1	1	1	1	1	1	1	1	1	1	1	1	1	1	1	1	1	1	1	1	1	1	1	1	1	1	1	1	1	1	1
Ribosomal protein S13	1	1	1	1	1	1	1	1	1	1	1	1	1	1	1	1	1	1	1	1	1	1	1	1	1	1	1	1	1	1	1	1	1	1	1	1	1	1	1	1	1	1	1	1	1	1	1	1	1
Ribosomal protein S7	1	1	1	1	1	1	1	1	1	1	1	1	1	1	1	1	1	1	1	1	1	1	1	1	1	1	1	1	1	1	1	1	1	1	1	1	1	1	1	1	1	1	1	1	1	1	1	1	1
Phosphotransferase system, HPr and related phosphotransfer proteins	1	1	1	1	1	1	1	1	1	1	1	1	1	1	1	1	1	1	1	1	1	1	1	1	1	1	1	1	1	1	1	1	1	1	1	1	1	1	1	1	1	1	1	1	1	1	1	1	1
Acyl-CoA thioesterase	1	1	1	1	1	1	1	1	2	2	1	2	3	2	2	2	2	2	2	3	1	1	2	2	2	2	2	2	2	1	1	2	1	4	2	2	1	2	2	1	2	2	2	2	2	2	3	2	2
Ribosomal protein S15P/S13E	1	1	1	1	1	1	1	1	1	1	1	1	1	1	1	1	1	1	1	1	1	1	1	1	1	1	1	1	1	1	1	1	1	1	1	1	1	1	1	1	1	1	1	1	1	1	1	1	1
Septum formation inhibitor-activating ATPase MinD	1	1	1	1	1	1	1	1	1	1	1	1	1	1	1	1	1	1	1	1	1	1	1	1	1	1	1	1	1	1	1	1	1	1	1	1	1	1	1	1	1	1	1	1	1	1	1	1	1
Dihydrofolate reductase	1	1	1	1	1	1	1	1	1	1	1	1	1	1	1	1	1	1	1	1	1	1	1	1	2	1	1	1	1	1	1	1	1	1	1	1	1	1	2	1	1	1	1	1	1	1	1	2	1
Lipopolysaccharide biosynthesis regulator YciM, contains six TPR domains and a predicted metal-binding C-terminal domain	1	1	1	1	1	1	1	1	1	1	1	1	1	1	1	1	1	1	1	1	1	1	1	1	1	1	1	1	1	1	1	1	1	1	1	1	1	1	1	1	1	1	1	1	1	1	1	1	1
Thymidylate kinase	1	1	1	1	1	1	1	1	2	1	1	1	1	1	1	1	1	1	1	1	1	1	1	1	1	1	1	1	1	1	1	1	1	1	1	1	1	1	1	1	1	1	1	1	1	1	1	1	1
Phosphohistidine phosphatase SixA	2	2	2	2	2	2	2	1	3	3	2	1	3	3	2	2	2	3	3	3	1	1	2	3	3	2	3	3	1	2	3	1	2	3	2	3	2	1	2	2	3	1	2	3	3	3	3	3	3
DNA-nicking endonuclease, Smr domain	1	1	1	1	1	1	1	1	1	1	0	1	1	1	1	1	1	1	1	1	1	1	1	1	1	1	1	1	1	1	1	1	1	1	1	1	1	1	1	1	1	1	1	1	1	1	1	1	2
Acetylglutamate kinase	2	2	2	2	2	2	2	2	2	2	2	2	2	2	2	2	2	2	2	2	2	2	2	2	2	2	2	2	2	2	2	2	2	2	2	2	2	2	2	2	2	2	2	2	2	2	2	2	2
Flagellar motor protein MotB	4	4	4	4	4	5	3	9	5	5	6	5	4	4	5	5	4	6	5	5	6	3	5	6	7	5	5	6	5	4	5	6	5	5	6	1	6	3	1	4	5	6	4	5	5	5	7	6	6
SOS response regulatory protein OraA/RecX, interacts with RecA	1	1	1	1	1	1	1	1	1	1	1	1	1	1	1	1	1	1	1	1	1	1	1	1	1	1	1	1	1	1	1	1	1	1	1	1	1	1	1	1	1	1	1	1	1	1	1	1	1
Multisubunit Na+/H+ antiporter, MnhC subunit	1	1	1	1	1	1	1	1	2	1	1	1	1	2	1	2	2	3	2	1	2	2	1	1	3	1	2	1	1	1	2	1	1	1	1	2	1	1	2	3	1	1	2	2	1	1	2	3	1
UDP-N-acetylmuramyl pentapeptide synthase	3	3	1	3	1	2	1	1	1	1	1	2	1	1	1	1	1	1	1	1	1	1	1	1	1	1	1	1	1	1	1	2	1	1	1	1	1	2	1	1	1	1	1	1	1	1	1	1	1
Soluble lytic murein transglycosylase and related regulatory proteins (some contain LysM/invasin domains)	1	1	1	1	1	1	1	1	2	1	1	3	1	1	1	1	1	1	2	1	3	2	1	2	2	1	1	1	1	2	1	1	1	2	1	1	1	2	1	1	2	1	2	1	2	1	1	1	2
Cell division protein FtsB	1	1	1	1	1	1	1	1	1	1	1	1	1	1	1	1	1	1	1	1	1	1	1	1	1	1	1	1	1	1	1	1	1	1	1	1	1	1	1	1	1	1	1	1	1	1	1	1	1
Ribosomal protein L6P/L9E	1	1	1	1	1	1	1	1	1	1	1	1	1	1	1	1	1	1	1	1	1	1	1	1	1	1	1	1	1	1	1	1	1	1	1	1	1	1	1	1	1	1	1	1	1	1	1	1	1
UDP-N-acetylmuramoylalanine-D-glutamate ligase	1	1	1	1	1	1	1	1	1	1	1	1	1	1	1	1	1	1	1	1	1	1	1	1	1	1	1	1	1	1	1	1	1	1	1	1	1	1	1	1	1	1	1	1	1	1	1	1	1
Ribosomal protein L9	1	1	1	1	1	1	1	1	1	1	1	1	1	1	1	1	1	1	1	1	1	1	1	1	1	1	1	1	1	1	1	1	1	1	1	1	1	1	1	1	1	1	1	1	1	1	1	1	1
Cell division septal protein FtsQ	1	1	1	1	1	1	1	1	1	1	1	1	1	1	1	1	1	1	1	1	1	1	1	1	1	1	1	1	1	1	1	1	1	1	1	1	1	1	1	1	1	1	1	1	1	1	1	1	1
Ribosomal protein S1	1	1	1	1	1	1	1	1	1	1	1	1	1	1	1	1	1	1	1	1	1	1	1	1	1	1	1	1	1	1	1	1	1	1	1	1	1	1	1	1	1	1	1	1	1	1	1	1	1
ABC-type phosphate transport system, permease component	2	2	2	2	2	2	2	2	2	2	2	2	2	2	2	2	2	2	2	2	2	2	2	2	2	2	2	2	2	2	2	2	2	2	2	2	2	2	2	2	2	2	2	2	2	2	2	2	3
Ribosomal protein S17	1	1	1	1	1	1	1	1	1	1	1	1	1	1	1	1	1	1	1	1	1	1	1	1	1	1	1	1	1	1	1	1	1	1	1	1	1	1	1	1	1	1	1	1	1	1	1	1	1
ABC-type methionine transport system, permease component	1	1	1	1	1	1	1	1	1	1	1	1	1	1	1	1	1	1	1	1	1	1	1	1	1	1	1	1	1	1	1	1	1	1	1	1	1	1	1	1	1	1	1	1	1	1	1	1	1
Lysyl-tRNA synthetase (class II)	1	1	1	1	1	1	1	1	1	1	1	1	1	1	1	1	1	1	1	1	1	1	1	1	1	1	2	1	1	1	1	1	1	1	1	1	1	1	1	1	1	1	1	1	1	1	1	1	1
Malonyl CoA-acyl carrier protein transacylase	2	2	2	2	2	2	2	2	1	1	1	1	1	1	1	1	1	1	1	1	1	1	1	1	1	1	1	1	1	1	1	1	1	1	1	1	1	1	1	1	1	1	1	1	1	1	1	1	1
Nicotinic acid mononucleotide adenylyltransferase	1	1	1	1	1	1	1	1	1	1	1	1	1	1	1	1	1	1	1	1	1	1	1	1	1	1	1	1	1	1	1	1	1	1	1	1	1	1	1	1	1	1	1	1	1	1	1	1	1
Outer membrane protein assembly factor BamB, contains PQQ-like beta-propeller repeat	1	1	1	1	1	1	1	1	4	1	1	3	1	1	1	1	1	2	3	1	1	2	2	2	2	1	1	1	2	2	3	2	1	1	2	3	1	2	2	1	1	2	2	3	2	2	1	2	3
Uncharacterized membrane protein YhaH, DUF805 family	1	1	1	1	1	1	1	1	1	1	1	1	2	1	1	1	1	1	1	1	1	1	1	1	1	1	1	1	1	1	1	1	4	2	1	1	2	1	1	1	1	1	2	1	1	1	1	1	1
Acyl-[acyl carrier protein]--UDP-N-acetylglucosamine O-acyltransferase	1	1	1	1	1	1	1	1	1	1	1	1	1	1	1	1	1	1	1	1	1	1	1	1	1	1	1	1	1	1	1	1	1	1	1	1	1	1	1	1	1	1	1	1	1	1	1	1	1
Ornithine carbamoyltransferase	2	2	2	2	2	2	2	2	2	1	2	2	1	2	2	1	1	1	2	1	1	1	1	2	2	2	1	1	1	2	2	2	1	2	1	2	1	2	2	2	1	1	2	2	1	2	2	1	1
RNase adaptor protein for sRNA GlmZ degradation, contains a P-loop ATPase domain	1	1	1	1	1	1	1	1	1	1	1	1	1	1	1	1	1	1	1	1	1	1	1	1	1	1	1	1	1	1	1	1	1	1	1	1	1	1	1	1	1	1	1	1	1	1	1	1	1
Uncharacterized conserved protein YbaR, Trm112 family	1	1	1	1	1	1	1	1	1	1	1	1	1	1	1	1	1	1	1	1	1	1	1	1	1	1	1	1	1	1	1	1	1	1	1	1	1	1	1	1	1	1	1	1	1	1	1	1	1
ABC-type transporter Mla maintaining outer membrane lipid asymmetry, ATPase component MlaF	2	2	2	2	1	1	1	2	2	2	2	2	1	2	2	2	2	2	2	1	2	2	2	2	2	2	2	2	2	1	2	2	1	1	2	2	2	2	2	2	2	2	2	2	2	2	2	2	2
Putative sterol carrier protein	1	1	1	1	1	1	1	1	1	1	1	1	1	1	1	1	1	1	1	1	1	1	1	1	1	1	1	1	1	1	1	1	1	1	1	1	1	1	1	1	1	1	1	1	1	1	1	1	1
Ribosomal silencing factor RsfS, regulates association of 30S and 50S subunits	1	1	1	1	1	1	1	1	1	1	1	1	1	1	1	1	1	1	1	1	1	1	1	1	1	1	1	1	1	1	1	1	1	1	1	1	1	1	1	1	1	1	1	1	1	1	1	1	1
Dihydroorotase	1	1	1	1	1	1	1	1	1	1	1	1	1	1	1	1	1	1	1	1	1	1	1	1	1	1	1	1	1	1	1	1	1	1	1	1	1	1	1	1	1	1	1	1	1	1	1	1	1
DNA-binding transcriptional regulator, LysR family	46	46	54	46	30	39	30	45	33	35	22	29	64	24	26	23	15	19	35	28	35	19	26	29	13	18	33	27	20	28	37	35	23	45	24	18	17	23	25	37	39	24	22	26	32	29	20	20	39
Ribosomal protein L11	1	1	1	1	1	1	1	1	1	1	1	1	1	1	1	1	1	1	1	1	1	1	1	1	1	1	1	1	1	1	1	1	1	1	1	1	1	1	1	1	1	1	1	1	1	1	1	1	1
Putative lipoic acid-binding regulatory protein	1	1	1	1	1	1	1	1	1	1	1	1	1	1	1	1	1	1	1	1	1	1	1	1	1	1	1	1	1	1	1	1	1	1	1	1	1	1	1	1	1	1	1	1	1	1	1	1	1
23S rRNA pseudoU1915 N3-methylase RlmH	1	1	1	1	1	1	1	1	1	1	1	1	1	1	1	1	1	1	1	1	1	1	1	1	1	1	1	1	1	1	1	1	1	1	1	1	1	1	1	1	1	1	1	1	1	1	1	1	1
Adenine/guanine phosphoribosyltransferase or related PRPP-binding protein	2	2	2	2	2	2	1	2	2	1	1	1	1	1	1	1	1	1	1	1	1	2	1	1	1	1	1	1	1	1	1	1	1	1	1	1	1	1	1	2	1	1	1	1	1	1	1	1	1
Hypoxanthine-guanine phosphoribosyltransferase	1	1	1	1	1	1	1	1	1	1	1	1	1	1	1	1	1	1	1	1	1	1	1	1	1	1	1	1	1	1	1	1	1	1	1	1	1	1	1	1	1	1	1	1	1	1	1	1	1
Cysteine synthase	1	1	1	1	2	1	1	2	2	3	1	2	1	2	1	2	1	1	2	1	2	1	2	2	1	1	2	2	2	2	2	3	2	2	2	2	2	1	2	1	3	3	1	2	2	2	1	1	2
ABC-type metal ion transport system, periplasmic component/surface antigen	1	1	1	1	1	1	1	1	1	1	1	1	1	1	1	1	1	1	1	1	1	1	1	1	1	1	1	1	1	1	1	1	1	1	1	1	1	1	1	1	1	1	1	1	1	1	1	1	1
Uncharacterized conserved protein YciI, contains a putative active-site phosphohistidine	1	1	1	1	1	1	1	1	1	1	1	1	1	1	1	1	1	1	1	2	1	1	1	1	1	1	1	1	1	1	1	1	1	1	1	1	1	1	1	1	2	1	1	1	1	1	1	1	1
Phosphopantetheine adenylyltransferase	1	1	1	1	1	1	1	1	1	1	1	1	1	1	1	1	1	1	1	1	1	1	1	1	1	1	1	1	1	1	1	1	1	1	1	1	1	1	1	1	1	1	1	1	1	1	1	1	1
Protein chain release factor B	2	2	2	2	2	2	2	2	2	2	2	2	2	2	2	2	2	2	2	2	2	2	2	2	2	2	2	2	2	1	2	2	2	2	2	2	2	2	2	2	2	2	2	2	2	2	2	2	2
Ribosome-binding factor A	1	1	1	1	1	1	1	1	1	1	1	1	1	1	1	1	1	1	1	1	1	1	1	1	1	1	1	1	1	1	1	1	1	1	1	1	1	1	1	1	1	1	1	1	1	1	1	1	1
Polyisoprenoid-binding periplasmic protein YceI	3	3	3	3	4	2	1	3	2	2	2	1	2	2	2	1	2	2	2	2	1	2	2	2	2	2	2	1	1	1	2	2	1	2	1	2	1	1	1	2	2	3	2	2	2	1	2	2	2
Transcription antitermination factor NusA, contains S1 and KH domains	1	1	1	1	1	1	1	1	1	1	1	1	1	1	1	1	1	1	1	1	1	1	1	1	1	1	1	1	1	1	1	1	1	1	1	1	1	1	1	1	1	1	1	1	1	1	1	1	1
Signal peptidase I	1	1	1	1	1	1	5	1	1	1	1	1	1	1	1	1	1	1	1	1	1	1	1	1	1	1	1	1	1	1	1	1	1	1	1	1	1	1	1	1	1	1	2	1	1	1	1	1	1
Preprotein translocase subunit SecE	1	1	1	1	1	1	1	1	1	1	1	1	1	1	1	1	1	1	1	1	1	1	1	1	1	1	1	1	1	1	1	1	1	1	1	1	1	1	1	1	1	1	1	1	1	1	1	1	1
Argininosuccinate lyase	1	1	1	1	1	1	1	1	1	1	1	1	1	1	1	1	1	1	1	1	1	1	1	1	1	1	1	1	1	1	1	1	1	1	1	1	1	1	1	1	1	1	1	1	1	1	1	1	1
Na+-transporting NADH:ubiquinone oxidoreductase, subunit NqrA	1	1	1	1	1	1	1	1	1	1	1	1	1	1	1	1	1	1	1	1	1	1	1	1	1	1	1	1	1	1	1	1	1	1	1	1	1	1	1	1	1	1	1	1	1	1	1	1	1
CTP synthase (UTP-ammonia lyase)	1	1	1	1	1	1	1	1	1	1	1	1	1	1	1	1	1	1	1	1	1	1	1	1	1	1	1	1	1	1	1	1	1	1	1	1	1	1	1	1	1	1	1	1	1	1	1	1	1
Ribosome recycling factor	1	1	1	1	1	1	1	1	1	1	1	1	1	1	1	1	1	1	1	1	1	1	1	1	1	1	1	1	1	1	1	1	1	1	1	1	1	1	1	1	1	1	1	1	1	1	1	1	1
50S ribosomal subunit-associated GTPase HflX	1	1	1	1	1	1	1	1	1	1	1	1	1	1	1	1	1	1	1	1	1	1	1	1	1	1	1	1	1	1	1	1	1	1	1	1	1	1	1	1	1	1	1	1	1	1	1	1	2
MraZ, DNA-binding transcriptional regulator and inhibitor of RsmH methyltransferase activity	1	1	1	1	1	1	1	1	1	1	1	2	1	1	1	1	1	1	1	1	2	1	1	1	2	1	1	1	1	1	1	1	1	1	1	1	1	1	1	1	1	1	1	1	1	1	1	1	1
Succinate dehydrogenase flavin-adding protein, antitoxin component of the CptAB toxin-antitoxin module	1	1	1	1	1	1	1	1	1	1	1	1	1	1	1	1	1	1	1	1	1	1	1	1	1	1	1	1	1	1	1	1	1	1	1	1	1	1	1	1	1	1	1	1	1	1	1	1	1
Adenylosuccinate synthase	1	1	1	1	1	1	1	1	1	1	1	1	1	1	3	1	1	1	1	1	1	1	1	1	1	1	1	1	1	1	1	1	1	1	1	1	1	1	1	1	1	1	1	1	1	1	1	1	1
UDP-N-acetylmuramyl pentapeptide phosphotransferase/UDP-N-acetylglucosamine-1-phosphate transferase	2	2	2	2	1	2	2	2	2	1	1	1	1	2	2	2	2	2	1	1	1	3	1	1	2	2	1	2	1	1	1	1	2	1	1	2	1	1	2	1	1	1	1	1	1	1	1	1	2
Heme/copper-type cytochrome/quinol oxidase, subunit 2	1	1	1	1	1	1	1	1	1	1	2	2	2	2	2	1	1	1	1	3	1	1	1	1	1	1	1	1	1	1	1	2	1	4	1	1	1	1	1	1	1	1	4	1	1	2	2	1	1
Membrane protein insertase Oxa1/YidC/SpoIIIJ, required for the localization of integral membrane proteins	1	1	1	1	1	1	1	1	1	1	1	1	1	1	1	1	1	1	1	1	1	1	1	1	1	1	1	1	1	1	1	1	1	1	1	1	1	1	1	1	1	1	1	1	1	1	1	1	1
Preprotein translocase subunit SecY	1	1	1	1	1	1	1	1	1	1	1	1	1	1	1	1	1	1	1	1	1	1	1	1	1	1	1	1	1	1	1	1	1	1	1	1	1	1	1	1	1	1	1	1	1	1	1	1	1
3-deoxy-D-manno-octulosonic acid (KDO) 8-phosphate synthase	1	1	1	1	1	1	1	1	1	1	1	1	1	1	1	1	1	1	1	1	1	1	1	1	1	1	1	1	1	1	1	1	1	1	1	1	1	1	1	1	1	1	1	1	1	1	1	1	1
Stringent starvation protein B	1	1	1	1	1	1	1	1	1	1	1	1	1	1	1	1	1	1	1	1	1	1	1	1	1	1	1	1	1	1	1	1	1	1	1	1	1	1	1	1	1	1	1	1	1	1	1	1	1
Adenylate kinase or related kinase	1	1	1	1	1	1	1	1	1	1	1	1	1	1	1	1	1	1	1	1	1	1	1	1	2	1	1	1	1	1	1	1	1	1	1	1	1	1	1	1	1	1	1	1	1	1	1	1	1
Periplasmic chaperone for outer membrane proteins, Skp family	1	1	1	1	1	1	1	1	1	1	1	1	1	1	1	1	1	1	1	1	1	1	1	1	1	1	1	1	1	1	1	1	1	1	1	1	1	1	1	1	1	1	1	1	1	1	1	1	1
2-polyprenyl-3-methyl-5-hydroxy-6-metoxy-1,4-benzoquinol methylase	3	3	3	3	4	4	4	3	4	5	4	4	4	3	5	3	3	3	4	4	4	3	5	3	3	3	4	3	3	3	3	3	5	5	3	4	3	2	3	3	4	4	3	3	4	3	3	4	5
Glycyl-tRNA synthetase, beta subunit	1	1	1	1	1	1	1	1	1	1	1	1	1	1	1	1	1	1	1	1	1	1	1	1	1	1	1	1	1	1	1	1	1	1	1	1	1	1	1	1	1	1	1	1	1	1	1	1	1
Regulator of protease activity HflC, stomatin/prohibitin superfamily	3	3	3	3	3	3	3	3	4	4	4	4	3	4	4	3	3	4	4	3	3	3	3	4	4	4	3	4	3	4	4	4	5	3	4	3	3	3	4	3	4	4	4	4	4	4	4	3	4
4-hydroxy-3-methylbut-2-en-1-yl diphosphate synthase IspG/GcpE	1	1	1	1	1	1	1	1	1	1	1	1	1	1	1	1	1	1	1	1	1	1	1	1	1	1	1	1	1	1	1	1	1	1	1	1	1	1	1	1	1	1	1	1	1	1	1	1	1
3-hydroxymyristoyl/3-hydroxydecanoyl-(acyl carrier protein) dehydratase	2	2	3	2	2	2	2	2	2	2	2	2	2	2	2	2	2	2	2	1	2	3	2	2	2	2	2	2	2	2	2	2	2	2	2	2	3	2	2	2	2	2	2	2	2	2	2	2	2
FoF1-type ATP synthase, membrane subunit b or b'	2	2	2	2	2	1	2	2	2	1	2	2	1	2	1	1	1	1	1	1	1	1	1	2	1	1	1	1	1	1	1	2	2	1	2	2	1	2	2	2	1	2	1	2	1	3	1	1	1
Undecaprenyl pyrophosphate synthase	1	1	1	1	1	1	3	1	1	1	1	1	1	1	1	1	1	1	1	1	1	1	1	1	1	1	1	1	1	1	1	1	1	1	1	1	1	1	1	1	1	1	1	1	1	1	1	1	1
dTDP-4-dehydrorhamnose reductase	2	2	2	2	1	2	2	2	2	1	1	1	1	1	1	1	2	1	1	1	2	1	1	2	1	2	2	2	1	2	1	1	2	1	2	2	1	2	1	1	1	1	2	1	1	1	2	2	3
Ribosome-associated translation inhibitor RaiA	1	1	1	1	1	1	1	1	1	1	1	1	1	1	1	1	1	1	1	1	1	1	1	1	1	1	1	1	1	1	1	1	1	1	1	1	1	1	1	2	1	1	1	1	1	1	1	1	1
Rieske Fe-S protein	1	1	1	1	1	1	1	1	1	1	1	1	1	1	1	1	1	1	1	1	1	1	1	2	1	1	1	1	1	1	1	1	1	1	1	1	1	1	1	2	1	1	1	1	1	2	1	1	1
Adenylosuccinate lyase	1	1	1	1	1	1	1	1	1	2	1	1	2	1	1	1	1	1	1	1	1	2	1	1	1	2	1	1	1	1	1	1	1	1	1	1	1	1	1	1	1	1	1	1	1	1	1	1	1
Predicted endonuclease distantly related to archaeal Holliday junction resolvase	1	1	1	1	1	1	1	1	1	1	1	1	1	1	1	1	1	1	1	1	1	1	1	1	1	1	1	1	1	1	1	1	1	1	1	1	1	1	1	1	1	1	1	1	1	1	1	1	1
Flavodoxin	1	1	2	1	1	2	2	2	1	1	1	1	2	2	1	1	1	1	1	1	1	2	1	1	1	1	1	1	1	1	1	1	1	1	1	1	2	1	1	1	1	1	1	1	1	1	1	1	1
Lipopolysaccharide export system protein LptA	1	1	1	1	1	1	1	1	1	1	1	1	1	1	1	1	1	1	1	1	1	1	1	1	1	1	1	1	1	1	1	1	1	1	1	1	1	1	1	1	1	1	1	1	1	1	1	1	1
[truncated: 2,063 more rows]
[truncated: 4 more columns]

## Sheet: Table S5
Table S5. KEGG pathway completeness for each genome assessed by KEGG Decoder
[truncated: 54 more rows]
[truncated: 120 more columns]

## Sheet: Table S6
Table S6. KEGG annotations for each gene in each genome; assigned by KEGG KofamScan
[truncated: 209,433+ more rows]

[truncated: 3 more sheets: Table S7, Table S8, Table S9]
